# Supplementary material for: Epitaxial nucleation and lateral growth of high-crystalline black phosphorus films on silicon
Source: Nat Commun. 2020 Mar 12;11:1330. doi: 10.1038/s41467-020-14902-z (PMC7067838; doi:10.1038/s41467-020-14902-z)
Supplement: Supplementary file 3 — Source Data [file 41467_2020_14902_MOESM3_ESM.xlsx]

## Sheet: Sheet1
Figure 1d insert			Figure 1f			Figure 1f insert			Figure 1g			Figure 2f insert			Figure 2g insert			Figure 2h insert			Figure 2i insert			Figure 4a	x axis	y axis(A)	x axis	y axis(A)	x axis	y axis(A)	x axis	y axis(A)	x axis	y axis(A)	x axis	y axis(A)	x axis	y axis(A)		Figure 4a insert	x axis	y axis(A)	y axis(A)	y axis(A)	y axis(A)		Figure 4b
x axis	y axis														x axis	y axis									-50	3.1151e-06	-50	3.1149e-06	-50	3.1069e-06	-50	3.1189e-06	-50	3.1211e-06	-50	3.1129e-06	-50	3.0748e-06			-0.05	-2.075e-06	-9.78719e-07	-2.53956e-07	-2.17635e-08
um	nm								x axis	y axis		x axis	y axis		um	nm		x axis	y axis		x axis	y axis			-49	3.0797e-06	-49.5	3.099e-06	-49.5	3.0877e-06	-49	3.0807e-06	-49.5	3.1009e-06	-49.5	3.0924e-06	-49.5	3.0508e-06			-0.048	-1.9792e-06	-9.4731e-07	-2.47292e-07	-2.12424e-08		x axis	y axis(carrier mobility(cm2V-1s-1))	y axis(on/off ratio)
0	5.32136		x axis	y axis		x axis	y axis		300.493	0		um	nm		0	28.7748		um	nm		um	nm			-48	3.0397e-06	-49	3.0802e-06	-49	3.0687e-06	-48	3.0415e-06	-49	3.0813e-06	-49	3.0741e-06	-49	3.0329e-06			-0.046	-1.8871e-06	-9.13765e-07	-2.40167e-07	-2.05074e-08		10	1250	3100000
0.02929	5.32136		10	526		26.9971	87		302.784	0		0	9.80987		0.03583	28.7748		0	97.415		0	210.62			-47	3.0003e-06	-48.5	3.0605e-06	-48.5	3.0496e-06	-47	3.0016e-06	-48.5	3.0618e-06	-48.5	3.0552e-06	-48.5	3.0147e-06			-0.044	-1.798e-06	-8.77211e-07	-2.31807e-07	-2.00236e-08		50	1248	2800000
0.05858	4.84262		10.0103	569		27.0074	112		305.074	0		0.02871	9.80987		0.07166	28.52		0.02452	97.415		0.0259	210.587			-46	2.9588e-06	-48	3.0402e-06	-48	3.0292e-06	-46	2.9606e-06	-48	3.0428e-06	-48	3.0346e-06	-48	2.9906e-06			-0.042	-1.7087e-06	-8.38545e-07	-2.23854e-07	-1.98661e-08		100	1242	2500000
0.08787	4.46771		10.0206	559		27.0177	80		307.363	0		0.05743	10.1171		0.10749	28.6659		0.04904	98.8041		0.05179	212.392			-45	2.9177e-06	-47.5	3.0201e-06	-47.5	3.0101e-06	-45	2.9201e-06	-47.5	3.0242e-06	-47.5	3.0151e-06	-47.5	2.9738e-06			-0.04	-1.6226e-06	-8.0115e-07	-2.1393e-07	-1.92864e-08		150	1230	1900000
0.11716	4.70927		10.0309	579		27.028	109		309.653	0		0.08614	9.91109		0.14332	28.5745		0.07356	96.3552		0.07769	214.197			-44	2.8733e-06	-47	2.9995e-06	-47	2.9908e-06	-44	2.8771e-06	-47	3.004e-06	-47	2.9951e-06	-47	2.9556e-06			-0.038	-1.5372e-06	-7.63081e-07	-2.054e-07	-1.87622e-08		200	1220	1680000
0.14645	5.12279		10.0412	550		27.0383	96		311.942	0		0.11486	9.97771		0.17915	28.4578		0.09808	97.5734		0.10358	212.628			-43	2.833e-06	-46.5	2.9799e-06	-46.5	2.9706e-06	-43	2.8343e-06	-46.5	2.9836e-06	-46.5	2.9753e-06	-46.5	2.9361e-06			-0.036	-1.4533e-06	-7.23708e-07	-1.95228e-07	-1.79421e-08		250	1210	570000
0.17574	4.6578		10.0514	528		27.0485	107		314.229	0		0.14357	10.2039		0.21498	28.8137		0.1226	96.1942		0.12948	212.309			-42	2.7906e-06	-46	2.9585e-06	-46	2.9503e-06	-42	2.7931e-06	-46	2.962e-06	-46	2.9552e-06	-46	2.9173e-06			-0.034	-1.3693e-06	-6.84679e-07	-1.84667e-07	-1.70897e-08		300	1195	327000
0.20503	4.71775		10.0617	507		27.0588	119		316.517	0		0.17228	9.2862		0.25081	28.9109		0.14712	96.8232		0.15537	213.239			-41	2.7463e-06	-45.5	2.9405e-06	-45.5	2.93e-06	-41	2.7473e-06	-45.5	2.9428e-06	-45.5	2.9353e-06	-45.5	2.8976e-06			-0.032	-1.2845e-06	-6.46005e-07	-1.74738e-07	-1.63771e-08
0.23432	5.0681		10.072	554		27.0691	89		318.805	0		0.201	10.3764		0.28664	29.5468		0.17164	97.7616		0.18127	219.138			-40	2.7012e-06	-45	2.9181e-06	-45	2.9099e-06	-40	2.7028e-06	-45	2.923e-06	-45	2.9138e-06	-45	2.8781e-06			-0.03	-1.2029e-06	-6.05792e-07	-1.6431e-07	-1.56304e-08
0.26361	4.88357		10.0823	525		27.0794	102		321.091	0		0.22971	9.89146		0.32247	28.4461		0.19616	98.5738		0.20716	214.285			-39	2.6546e-06	-44.5	2.8968e-06	-44.5	2.8886e-06	-39	2.6569e-06	-44.5	2.8996e-06	-44.5	2.893e-06	-44.5	2.8575e-06			-0.028	-1.1208e-06	-5.66586e-07	-1.54458e-07	-1.46286e-08
0.2929	5.00288		10.0926	534		27.0897	95		323.377	0		0.25843	10.222		0.3583	29.0587		0.22068	97.5462		0.23306	211.434			-38	2.607e-06	-44	2.8775e-06	-44	2.8686e-06	-38	2.6102e-06	-44	2.8793e-06	-44	2.872e-06	-44	2.8383e-06			-0.026	-1.0393e-06	-5.26404e-07	-1.44591e-07	-1.38329e-08
0.32219	4.98154		10.1029	529		27.1	96		325.663	0		0.28714	9.80006		0.39413	28.7592		0.2452	97.0386		0.25895	216.865			-37	2.5591e-06	-43.5	2.8547e-06	-43.5	2.8468e-06	-37	2.564e-06	-43.5	2.8573e-06	-43.5	2.8503e-06	-43.5	2.8171e-06			-0.024	-9.56851e-07	-4.86975e-07	-1.33358e-07	-1.29599e-08
0.35148	4.69289		10.1132	536		27.1103	95		327.948	0		0.31585	10.1068		0.42996	29.0665		0.26972	97.5413		0.28485	217.08			-36	2.5116e-06	-43	2.8343e-06	-43	2.8263e-06	-36	2.5137e-06	-43	2.8375e-06	-43	2.8287e-06	-43	2.7977e-06			-0.022	-8.758e-07	-4.46534e-07	-1.22952e-07	-1.19794e-08
0.38077	4.71219		10.1235	519		27.1206	96		330.233	0		0.34457	9.73292		0.4658	28.9965		0.29424	98.0588		0.31074	218.918			-35	2.4614e-06	-42.5	2.8124e-06	-42.5	2.8049e-06	-35	2.4658e-06	-42.5	2.8152e-06	-42.5	2.8074e-06	-42.5	2.7773e-06			-0.02	-7.95332e-07	-4.0668e-07	-1.12651e-07	-1.09912e-08
0.41007	4.49169		10.1337	547		27.1308	114		332.516	0		0.37328	10.1838		0.50163	29.0004		0.31876	98.8437		0.33664	216.068			-34	2.4127e-06	-42	2.7885e-06	-42	2.7836e-06	-34	2.4154e-06	-42	2.7928e-06	-42	2.7857e-06	-42	2.7566e-06			-0.018	-7.15924e-07	-3.66067e-07	-1.0173e-07	-1.00491e-08
0.43936	4.82362		10.144	513		27.1411	92		334.8	0		0.402	10.4337		0.53746	28.7223		0.34328	98.6431		0.36253	218.026			-33	2.3615e-06	-41.5	2.7682e-06	-41.5	2.7622e-06	-33	2.3656e-06	-41.5	2.7704e-06	-41.5	2.7649e-06	-41.5	2.7363e-06			-0.016	-6.35042e-07	-3.25737e-07	-9.08942e-08	-9.0064e-09
0.46865	4.95668		10.1543	563		27.1514	96		337.084	0		0.43071	10.1404		0.57329	29.4068		0.3678	99.386		0.38843	218.021			-32	2.3095e-06	-41	2.7463e-06	-41	2.74e-06	-32	2.3144e-06	-41	2.7495e-06	-41	2.7423e-06	-41	2.715e-06			-0.014	-5.55329e-07	-2.85766e-07	-7.94955e-08	-7.9849e-09
0.49794	5.22076		10.1646	505		27.1617	84		339.365	18.2114		0.45942	10.4626		0.60912	29.1248		0.39232	97.5115		0.41432	220.668			-31	2.2562e-06	-40.5	2.7221e-06	-40.5	2.7177e-06	-31	2.2611e-06	-40.5	2.7275e-06	-40.5	2.7184e-06	-40.5	2.6945e-06			-0.012	-4.76523e-07	-2.45801e-07	-6.83352e-08	-6.8905e-09
0.52723	5.14969		10.1749	566		27.172	103		341.648	73.0032		0.48814	10.3371		0.64495	29.1988		0.41684	100.8		0.44022	224.101			-30	2.2026e-06	-40	2.6999e-06	-40	2.6954e-06	-30	2.2078e-06	-40	2.7047e-06	-40	2.6969e-06	-40	2.6733e-06			-0.01	-3.96805e-07	-2.05229e-07	-5.72789e-08	-5.843e-09
0.55652	4.93796		10.1852	548		27.1823	95		343.929	167.514		0.51685	10.5721		0.68078	28.9926		0.44136	100.839		0.46611	218.406			-29	2.1494e-06	-39.5	2.6789e-06	-39.5	2.6738e-06	-29	2.1551e-06	-39.5	2.681e-06	-39.5	2.6737e-06	-39.5	2.6515e-06			-0.008	-3.17203e-07	-1.64911e-07	-4.60583e-08	-4.7139e-09
0.58581	5.08448		10.1955	501		27.1926	79		346.21	436.205		0.54556	10.5344		0.71661	29.5118		0.46588	101.147		0.49201	217.366			-28	2.0942e-06	-39	2.6544e-06	-39	2.6503e-06	-28	2.1001e-06	-39	2.6573e-06	-39	2.6519e-06	-39	2.6304e-06			-0.006	-2.3901e-07	-1.24375e-07	-3.50858e-08	-3.5741e-09
0.6151	5.19882		10.2058	507		27.2029	98		348.49	1745.82		0.57428	7.40794		0.75244	30.4259		0.4904	99.9778		0.5179	222.957			-27	2.0389e-06	-38.5	2.6317e-06	-38.5	2.627e-06	-27	2.0442e-06	-38.5	2.6336e-06	-38.5	2.6251e-06	-38.5	2.6085e-06			-0.004	-1.61248e-07	-8.38885e-08	-2.35978e-08	-2.4643e-09
0.64439	5.11431		10.2161	536		27.2132	89		350.771	6057.86		0.60299	-0.14386		0.78827	29.7977		0.51492	102.632		0.5438	220.167			-26	1.9826e-06	-38	2.6081e-06	-38	2.6043e-06	-26	1.988e-06	-38	2.6113e-06	-38	2.6066e-06	-38	2.587e-06			-0.002	-8.34308e-08	-4.34704e-08	-1.22007e-08	-1.2998e-09
0.67368	5.89484		10.2264	519		27.2234	97		353.049	4590.47		0.63171	0.16342		0.8241	29.5896		0.53944	99.3662		0.56969	223.221			-25	1.9258e-06	-37.5	2.5836e-06	-37.5	2.5823e-06	-25	1.9319e-06	-37.5	2.5889e-06	-37.5	2.5799e-06	-37.5	2.5649e-06			0	3.92797e-08	1.9478e-08	-8.07341e-10	-8.52123e-11
0.70297	5.67434		10.2366	541		27.2337	101		355.329	1801.87		0.66042	-0.01888		0.85993	29.7335		0.56396	101.867		0.59559	224.277			-24	1.8675e-06	-37	2.5611e-06	-37	2.5569e-06	-24	1.8736e-06	-37	2.5645e-06	-37	2.5569e-06	-37	2.5426e-06			0.002	7.45423e-08	3.59993e-08	1.05969e-08	1.1199e-09
0.73226	5.74804		10.2469	536		27.244	92		357.607	556.655		0.68913	0.57605		0.89576	29.9922		0.58848	100.627		0.62148	219.925			-23	1.8103e-06	-36.5	2.5382e-06	-36.5	2.5346e-06	-23	1.8158e-06	-36.5	2.5405e-06	-36.5	2.5327e-06	-36.5	2.5201e-06			0.004	1.48612e-07	7.78061e-08	2.21668e-08	2.3578e-09
0.76155	5.8267		10.2572	559		27.2543	83		359.885	175.798		0.71785	-0.27813		0.93159	30.6048		0.613	99.4132		0.64738	219.358			-22	1.7513e-06	-36	2.5115e-06	-36	2.5103e-06	-22	1.7566e-06	-36	2.5154e-06	-36	2.5086e-06	-36	2.4979e-06			0.006	2.25489e-07	1.18679e-07	3.36112e-08	3.5478e-09
0.79084	5.23421		10.2675	528		27.2646	87		362.162	101.665		0.74656	0.34107		0.96742	30.8673		0.63752	102.04		0.67327	222.759			-21	1.6914e-06	-35.5	2.4888e-06	-35.5	2.4853e-06	-21	1.6983e-06	-35.5	2.4919e-06	-35.5	2.484e-06	-35.5	2.4742e-06			0.008	3.0203e-07	1.59209e-07	4.52643e-08	4.8183e-09
0.82013	5.31288		10.2778	510		27.2749	101		364.44	77.0172		0.77528	0.83995		1.00325	30.8479		0.66204	100.602		0.69917	222.5			-20	1.6308e-06	-35	2.4623e-06	-35	2.4621e-06	-20	1.6379e-06	-35	2.4672e-06	-35	2.4585e-06	-35	2.4517e-06			0.01	3.78602e-07	1.99914e-07	5.71349e-08	6.1356e-09
0.84942	5.37283		10.2881	535		27.2852	100		366.715	0		0.80399	0.34572		1.03908	31.0579		0.68655	99.9827		0.72506	221.366			-19	1.5709e-06	-34.5	2.4375e-06	-34.5	2.4383e-06	-19	1.5784e-06	-34.5	2.4412e-06	-34.5	2.4343e-06	-34.5	2.4281e-06			0.012	4.55027e-07	2.4044e-07	6.91895e-08	7.4049e-09
0.87871	5.19327		10.2984	527		27.2955	106		368.991	0		0.8327	0.74854		1.07491	30.7798		0.71107	102.989		0.75096	220.767			-18	1.5098e-06	-34	2.4135e-06	-34	2.4132e-06	-18	1.5166e-06	-34	2.4175e-06	-34	2.4083e-06	-34	2.4047e-06			0.014	5.30229e-07	2.80991e-07	8.09633e-08	8.6886e-09
0.908	5.4436		10.3087	518		27.3058	97		371.267	0		0.86142	0.71032		1.11074	30.7137		0.73559	103.224		0.77685	228.228			-17	1.448e-06	-33.5	2.3867e-06	-33.5	2.3888e-06	-17	1.4564e-06	-33.5	2.3916e-06	-33.5	2.3837e-06	-33.5	2.3812e-06			0.016	6.06288e-07	3.21821e-07	9.25085e-08	9.9552e-09
0.93729	5.49507		10.3189	544		27.3161	107		373.541	0		0.89013	0.08131		1.14657	30.8362		0.76011	101.226		0.80275	223.788			-16	1.386e-06	-33	2.3626e-06	-33	2.3631e-06	-16	1.3942e-06	-33	2.3667e-06	-33	2.3594e-06	-33	2.3573e-06			0.018	6.82343e-07	3.61831e-07	1.04279e-07	1.12835e-08
0.96658	5.43278		10.3292	535		27.3263	115		375.816	17.1084		0.91885	0.59516		1.1824	31.0696		0.78463	100.475		0.82864	228.591			-15	1.3247e-06	-32.5	2.3368e-06	-32.5	2.3382e-06	-15	1.3332e-06	-32.5	2.3406e-06	-32.5	2.3324e-06	-32.5	2.334e-06			0.02	7.57375e-07	4.02221e-07	1.15915e-07	1.26337e-08
0.99587	5.64714		10.3395	499		27.3366	97		378.089	0		0.94756	0.44591		1.21823	30.5581		0.80915	101.907		0.85454	223.05			-14	1.2625e-06	-32	2.3112e-06	-32	2.3122e-06	-14	1.2708e-06	-32	2.3146e-06	-32	2.3066e-06	-32	2.3102e-06			0.022	8.32366e-07	4.43201e-07	1.28152e-07	1.4088e-08
1.02516	5.34007		10.3498	553		27.3469	105		380.362	0		0.97627	0.23985		1.25406	30.3753		0.83367	100.654		0.88043	222.142			-13	1.2006e-06	-31.5	2.2843e-06	-31.5	2.2875e-06	-13	1.2091e-06	-31.5	2.2879e-06	-31.5	2.28e-06	-31.5	2.2855e-06			0.024	9.06789e-07	4.83291e-07	1.4066e-07	1.54403e-08
1.05445	4.7119		10.3601	524		27.3572	99		382.636	0		1.00499	0.35502		1.28989	30.8712		0.85819	101.803		0.90633	223.32			-12	1.1395e-06	-31	2.2565e-06	-31	2.2612e-06	-12	1.1471e-06	-31	2.2623e-06	-31	2.2522e-06	-31	2.2611e-06			0.026	9.81999e-07	5.24064e-07	1.52578e-07	1.66539e-08
1.08374	0.24509		10.3704	561		27.3675	108		384.908	23.4535		1.0337	0.2538		1.32572	30.6592		0.88271	100.731		0.93222	230.253			-11	1.0771e-06	-30.5	2.2321e-06	-30.5	2.2357e-06	-11	1.0861e-06	-30.5	2.237e-06	-30.5	2.227e-06	-30.5	2.2362e-06			0.028	1.0565e-06	5.6604e-07	1.63729e-07	1.82246e-08
1.11303	0.07898		10.3807	531		27.3778	106		387.179	0		1.06242	1.05582		1.36156	26.797		0.90723	102.263		0.95812	228.558			-10	1.0157e-06	-30	2.2048e-06	-30	2.2097e-06	-10	1.0245e-06	-30	2.2104e-06	-30	2.2003e-06	-30	2.2115e-06			0.03	1.132e-06	6.05604e-07	1.75816e-07	1.94956e-08
1.14232	0.05763		10.391	568		27.3881	92		389.451	0		1.09113	0.97887		1.39738	9.3452		0.93175	104.145		0.98401	226.209			-9	9.54433e-07	-29.5	2.178e-06	-29.5	2.1833e-06	-9	9.63505e-07	-29.5	2.1833e-06	-29.5	2.1708e-06	-29.5	2.1868e-06			0.032	1.2073e-06	6.46861e-07	1.87084e-07	2.08688e-08
1.17162	-0.02689		10.4013	501		27.3984	98		391.721	3.31006		1.11984	1.30061		1.43322	0.67958		0.95627	103.088		1.00991	227.293			-8	8.94179e-07	-29	2.1517e-06	-29	2.1566e-06	-8	9.02867e-07	-29	2.1562e-06	-29	2.1447e-06	-29	2.1614e-06			0.034	1.2801e-06	6.87243e-07	1.98986e-07	2.21778e-08
1.20091	-0.03507		10.4116	510		27.4086	88		393.991	0		1.14856	0.14328		1.46905	1.14825		0.98079	102.325		1.0358	225.724			-7	8.34546e-07	-28.5	2.1233e-06	-28.5	2.1298e-06	-7	8.43589e-07	-28.5	2.1273e-06	-28.5	2.1182e-06	-28.5	2.136e-06			0.036	1.3554e-06	7.29062e-07	2.10897e-07	2.38271e-08
1.23019	0.45156		10.4218	502		27.4189	99		396.262	12.529		1.17727	0.44126		1.50488	1.22215		1.00531	103.053		1.0617	226.06			-6	7.75577e-07	-28	2.0959e-06	-28	2.1028e-06	-6	7.85065e-07	-28	2.1015e-06	-28	2.0907e-06	-28	2.1105e-06			0.038	1.4308e-06	7.69404e-07	2.23126e-07	2.55012e-08
1.25949	-0.04589		10.4321	549		27.4292	89		398.53	24.9184		1.20599	0.67624		1.54071	1.03935		1.02983	104.061		1.08759	228.613			-5	7.17811e-07	-27.5	2.0693e-06	-27.5	2.0757e-06	-5	7.27379e-07	-27.5	2.073e-06	-27.5	2.0607e-06	-27.5	2.084e-06			0.04	1.5055e-06	8.10363e-07	2.34666e-07	2.67451e-08
1.28878	0.19596		10.4424	526		27.4395	82		400.799	19.5587		1.2347	2.55864		1.57654	1.15991		1.05435	102.132		1.11349	227.485			-4	6.62101e-07	-27	2.041e-06	-27	2.048e-06	-4	6.70775e-07	-27	2.0454e-06	-27	2.0336e-06	-27	2.0585e-06			0.042	1.5793e-06	8.50705e-07	2.475e-07	2.83716e-08
1.31807	0.17432		10.4527	487		27.4498	110		403.067	41.5472					1.61237	0.97128		1.07887	104.125		1.13938	230.292			-3	6.0694e-07	-26.5	2.0135e-06	-26.5	2.0209e-06	-3	6.15871e-07	-26.5	2.0169e-06	-26.5	2.0057e-06	-26.5	2.0323e-06			0.044	1.6519e-06	8.92888e-07	2.59365e-07	2.97899e-08
1.34736	-0.22282		10.463	515		27.4601	83		405.334	57.1435					1.6482	1.3505		1.10339	103.576		1.16528	227.441			-2	5.534e-07	-26	1.9843e-06	-26	1.9931e-06	-2	5.6232e-07	-26	1.9897e-06	-26	1.9776e-06	-26	2.006e-06			0.046	1.727e-06	9.32941e-07	2.71876e-07	3.09964e-08
1.37665	-0.06753		10.4733	448		27.4704	107		407.602	71.1794					1.68403	0.90905		1.12791	102.07		1.19117	234.589			-1	5.02261e-07	-25.5	1.9558e-06	-25.5	1.9653e-06	-1	5.1076e-07	-25.5	1.9606e-06	-25.5	1.9494e-06	-25.5	1.9801e-06			0.048	1.8012e-06	9.73585e-07	2.82918e-07	3.26386e-08
1.40594	0.24216		10.4836	543		27.4807	103		409.868	99.607					1.71986	1.40495		1.15243	102.981		1.21707	228.145			0	4.52594e-07	-25	1.9273e-06	-25	1.9376e-06	0	4.60952e-07	-25	1.9321e-06	-25	1.9195e-06	-25	1.9546e-06			0.05	1.8753e-06	1.0151e-06	2.94983e-07	3.39691e-08
1.43523	0.27492		10.4939	532		27.491	96		412.134	118.376					1.75569	1.80362		1.17695	103.751		1.24296	229.076			1	4.05324e-07	-24.5	1.8984e-06	-24.5	1.9091e-06	1	4.13719e-07	-24.5	1.9043e-06	-24.5	1.8912e-06	-24.5	1.9276e-06
1.46452	0.09536		10.5041	496		27.5012	92		414.399	194.421					1.79152	1.36217		1.20147	105.871		1.26886	229.444			2	3.60483e-07	-24	1.8692e-06	-24	1.8806e-06	2	3.68558e-07	-24	1.8747e-06	-24	1.8624e-06	-24	1.9007e-06
1.49381	0.12811		10.5144	522		27.5115	92		416.664	305.169					1.82735	1.69471		1.22599	103.434		1.29475	224.063			3	3.1774e-07	-23.5	1.8417e-06	-23.5	1.8524e-06	3	3.25459e-07	-23.5	1.8454e-06	-23.5	1.8332e-06	-23.5	1.8739e-06
1.5231	-0.13304		10.5247	540		27.5218	95		418.93	434.528					1.86318	1.58192		1.25051	104.853		1.32065	174.463			4	2.77428e-07	-23	1.8113e-06	-23	1.8233e-06	4	2.84822e-07	-23	1.8167e-06	-23	1.8041e-06	-23	1.8455e-06
1.55239	0.19888		10.535	535		27.5321	93		421.194	707.688					1.89901	1.55858		1.27503	104.469		1.34654	121.876			5	2.39748e-07	-22.5	1.7826e-06	-22.5	1.7948e-06	5	2.46611e-07	-22.5	1.7878e-06	-22.5	1.7753e-06	-22.5	1.8182e-06
1.58168	0.03277		10.5453	482		27.5424	106		423.457	1554.49					1.93484	1.49051		1.29955	104.593		1.37244	54.9323			6	2.04916e-07	-22	1.7528e-06	-22	1.766e-06	6	2.10948e-07	-22	1.7582e-06	-22	1.7448e-06	-22	1.7907e-06
1.61097	0.47349		10.5556	525		27.5527	102		425.72	4049.46					1.97067	1.96308		1.32407	104.687		1.39833	11.7101			7	1.72559e-07	-21.5	1.7219e-06	-21.5	1.7367e-06	7	1.78333e-07	-21.5	1.7284e-06	-21.5	1.715e-06	-21.5	1.7628e-06
1.64026	0.13074		10.5659	479		27.563	99		427.982	8230.72					2.0065	1.94364		1.34859	107.683		1.42423	7.8639			8	1.42929e-07	-21	1.6932e-06	-21	1.7077e-06	8	1.4827e-07	-21	1.698e-06	-21	1.6854e-06	-21	1.7349e-06
1.66955	0.21789		10.5762	510		27.5733	80		430.244	6553.78					2.04233	2.01365		1.37311	104.769		1.45012	-0.8301			9	1.1616e-07	-20.5	1.6628e-06	-20.5	1.6777e-06	9	1.20893e-07	-20.5	1.6682e-06	-20.5	1.6525e-06	-20.5	1.7074e-06
1.69884	0.66358		10.5865	558		27.5835	82		432.506	3086.87					2.07816	2.18283		1.39763	104.809		1.47602	1.6625			10	9.23731e-08	-20	1.6329e-06	-20	1.6485e-06	10	9.64332e-08	-20	1.6383e-06	-20	1.6256e-06	-20	1.6792e-06
1.72813	0.50595		10.5968	546		27.5938	105		434.766	1187.37					2.11399	2.30341		1.42215	107.701		1.50191	7.4347			11	7.18549e-08	-19.5	1.6025e-06	-19.5	1.6186e-06	11	7.51176e-08	-19.5	1.6086e-06	-19.5	1.595e-06	-19.5	1.6512e-06
1.75742	0.35359		10.607	531		27.6041	83		437.027	564.584					2.14982	2.16728		1.44667	106.193		1.52781	-0.1313			12	5.44995e-08	-19	1.5728e-06	-19	1.5886e-06	12	5.69293e-08	-19	1.5772e-06	-19	1.565e-06	-19	1.6229e-06
1.78671	0.52233		10.6173	506		27.6144	112		439.287	372.164					2.18565	2.58928		1.47119	104.11		1.5537	0.8262			13	3.99437e-08	-18.5	1.5422e-06	-18.5	1.5592e-06	13	4.2005e-08	-18.5	1.5474e-06	-18.5	1.5342e-06	-18.5	1.5949e-06
1.816	0.62819		10.6276	472		27.6247	122		441.546	353.431					2.22148	2.0292		1.49571	105.695		1.5796	-2.5854			14	2.82128e-08	-18	1.5119e-06	-18	1.5293e-06	14	3.00431e-08	-18	1.517e-06	-18	1.5042e-06	-18	1.5664e-06
1.84529	0.57935		10.6379	497		27.635	110		443.805	327.081					2.25731	2.1984		1.52023	106.943		1.60549	-1.6224			15	1.93221e-08	-17.5	1.4817e-06	-17.5	1.4992e-06	15	2.08193e-08	-17.5	1.4861e-06	-17.5	1.4737e-06	-17.5	1.5382e-06
1.87458	0.41325		10.6482	493		27.6453	105		446.063	438.941					2.29315	2.38898		1.54475	107.265		1.63139	-0.7255			16	1.2812e-08	-17	1.4498e-06	-17	1.4686e-06	16	1.38438e-08	-17	1.4556e-06	-17	1.4435e-06	-17	1.5092e-06
1.90387	0.18777		10.6585	524		27.6556	116		448.321	629.544					2.32897	2.529		1.56927	105.547		1.65728	8.2711			17	8.0955e-09	-16.5	1.4202e-06	-16.5	1.4394e-06	17	8.7212e-09	-16.5	1.4256e-06	-16.5	1.4116e-06	-16.5	1.4801e-06
1.93316	0.49776		10.6688	490		27.6659	110		450.579	1238.52					2.36481	2.48621		1.59379	108.892		1.68318	4.7329			18	4.7139e-09	-16	1.3885e-06	-16	1.4089e-06	18	5.1684e-09	-16	1.3942e-06	-16	1.3828e-06	-16	1.4511e-06
1.96245	0.78875		10.6791	497		27.6761	98		452.836	3563.54					2.40064	2.4901		1.61831	105.613		1.70907	-0.8356			19	2.5258e-09	-15.5	1.3579e-06	-15.5	1.3781e-06	19	2.7901e-09	-15.5	1.364e-06	-15.5	1.3528e-06	-15.5	1.4233e-06
1.99174	0.37815		10.6893	537		27.6864	90		455.092	10387.4					2.43647	2.54067		1.64283	105.693		1.73497	1.2169			20	1.208e-09	-15	1.3274e-06	-15	1.3482e-06	20	1.3673e-09	-15	1.333e-06	-15	1.3223e-06	-15	1.3945e-06
2.02103	0.4925		10.6996	491		27.6967	107		457.348	10201.4					2.4723	2.84598		1.66735	107.166		1.76086	-0.1643			21	4.41785e-10	-14.5	1.2962e-06	-14.5	1.3171e-06	21	5.30257e-10	-14.5	1.3028e-06	-14.5	1.2914e-06	-14.5	1.3651e-06
2.05033	0.23105		10.7099	544		27.707	109		459.604	4986.24					--	--		1.69187	106.25		1.78676	3.9241			22	1.3745e-10	-14	1.2645e-06	-14	1.2874e-06	22	1.64782e-10	-14	1.2713e-06	-14	1.2599e-06	-14	1.336e-06
2.07962	0.12811		10.7202	560		27.7173	113		461.858	1727.1					--	--		1.71639	105.911		1.81265	5.6684			23	2.97228e-11	-13.5	1.2344e-06	-13.5	1.2564e-06	23	3.87899e-11	-13.5	1.2408e-06	-13.5	1.2302e-06	-13.5	1.3069e-06
2.10891	0.65539		10.7305	487		27.7276	103		464.113	558.715					--	--		1.74091	107.537		1.83855	5.5968			24	3.8849e-12	-13	1.2029e-06	-13	1.2258e-06	24	4.7412e-12	-13	1.2097e-06	-13	1.1999e-06	-13	1.279e-06
2.1382	0.7016		10.7408	501		27.7379	102		466.367	230.364					--	--		1.76543	104.37		1.86444	5.7179			25	1.3107e-12	-12.5	1.1722e-06	-12.5	1.195e-06	25	1.6944e-12	-12.5	1.1786e-06	-12.5	1.1693e-06	-12.5	1.25e-06
2.16749	0.30446		10.7511	538		27.7482	112		468.62	67.9855					--	--		1.78995	89.0407		1.89034	3.5499			26	1.15167e-12	-12	1.1416e-06	-12	1.1647e-06	26	1.5213e-12	-12	1.1479e-06	-12	1.1395e-06	-12	1.2199e-06
2.19678	0.85396		10.7614	543		27.7585	117		470.873	82.7723					--	--		1.81447	72.0396		1.91623	5.2942			27	1.00122e-12	-11.5	1.1104e-06	-11.5	1.1345e-06	--	--	-11.5	1.1168e-06	-11.5	1.109e-06	-11.5	1.1911e-06
2.22607	0.40242		10.7717	496		27.7688	92		473.126	33.7371					--	--		1.83899	48.9077		1.94213	6.7909			28	9.99e-13	-11	1.0796e-06	-11	1.1041e-06	--	--	-11	1.0859e-06	-11	1.0786e-06	-11	1.162e-06
2.25536	0.72061		10.7819	521		27.779	96		475.377	0					--	--		1.86351	22.7375		1.96802	6.0921			28.1001	9.97146e-13	-10.5	1.0488e-06	-10.5	1.0741e-06	--	--	-10.5	1.0549e-06	-10.5	1.049e-06	-10.5	1.133e-06
2.28465	1.0034		10.7922	506		27.7893	99		477.628	0					--	--		1.88803	2.52733		1.99392	4.1497			28.2002	1.00037e-12	-10	1.0183e-06	-10	1.043e-06	--	--	-10	1.0245e-06	-10	1.019e-06	-10	1.1044e-06
2.31394	0.50595		10.8025	537		27.7996	103		479.879	0					--	--		1.91255	2.5942		2.01981	8.205			28.3003	1.0066e-12	-9.5	9.87684e-07	-9.5	1.0128e-06	26	1.5213e-12	-9.5	9.94095e-07	-9.5	9.89152e-07	-9.5	1.0749e-06
--	--		10.8128	514		27.8099	108		482.13	0					--	--		1.93707	1.07387		2.04571	8.0124			28.4004	1.01586e-12	-9	9.57707e-07	-9	9.83133e-07	26.5816	1.52493e-12	-9	9.63474e-07	-9	9.59277e-07	-9	1.046e-06
--	--		10.8231	505		27.8202	91		484.38	15.8306					--	--		1.96158	2.50506		2.0716	7.7208			28.5005	1.02817e-12	-8.5	9.26986e-07	-8.5	9.53012e-07	26.6817	1.53222e-12	-8.5	9.33128e-07	-8.5	9.29939e-07	-8.5	1.0173e-06
--	--		10.8334	462		27.8305	95		486.628	0					--	--		1.98611	3.38656		2.0975	13.0582			28.6006	1.04354e-12	-8	8.96581e-07	-8	9.2284e-07	26.7818	1.5432e-12	-8	9.02811e-07	-8	9.00423e-07	-8	9.88938e-07
--	--		10.8437	521		27.8408	94		488.877	0					--	--		2.01063	2.1609		2.12339	11.0223			28.7007	1.06202e-12	-7.5	8.66954e-07	-7.5	8.93228e-07	26.8819	1.55788e-12	-7.5	8.74196e-07	-7.5	8.71524e-07	-7.5	9.60973e-07
--	--		10.854	473		27.8511	105		491.126	0					--	--		2.03515	2.89133		2.14929	12.7666			28.8008	1.08364e-12	-7	8.37325e-07	-7	8.63788e-07	26.982	1.5763e-12	-7	8.43643e-07	-7	8.42244e-07	-7	9.3238e-07
--	--		10.8643	481		27.8614	113		493.374	35.564					--	--		2.05966	2.04453		2.17518	13.6965			28.9009	1.10845e-12	-6.5	8.07931e-07	-6.5	8.34695e-07	27.0821	1.59849e-12	-6.5	8.1404e-07	-6.5	8.13628e-07	-6.5	9.03888e-07
--	--		10.8745	512		27.8716	103		495.621	29.2145					--	--		2.08418	4.16407		2.20108	8.8763			29.001	1.13651e-12	-6	7.78404e-07	-6	8.05549e-07	27.1822	1.62451e-12	-6	7.84515e-07	-6	7.83823e-07	-6	8.76055e-07
--	--		10.8848	494		27.8819	109		497.867	64.8553					--	--		2.1087	3.0077		2.22697	12.651			29.1011	1.16788e-12	-5.5	7.49603e-07	-5.5	7.76444e-07	27.2823	1.65439e-12	-5.5	7.55489e-07	-5.5	7.57175e-07	-5.5	8.48157e-07
--	--		10.8951	504		27.8922	113		500.114	131.929					--	--		2.13322	6.4223						29.2012	1.20264e-12	-5	7.20868e-07	-5	7.47743e-07	27.3824	1.68821e-12	-5	7.26218e-07	-5	7.29274e-07	-5	8.1999e-07
--	--		10.9054	491		27.9025	92		502.36	185.523					--	--		2.15774	5.75869						29.3013	1.24085e-12	-4.5	6.927e-07	-4.5	7.19318e-07	27.4825	1.72604e-12	-4.5	6.98808e-07	-4.5	7.01476e-07	-4.5	7.92799e-07
--	--		10.9157	504		27.9128	124		504.604	379.301					--	--		2.18226	3.96846						29.4014	1.28262e-12	-4	6.64777e-07	-4	6.91866e-07	27.5826	1.76796e-12	-4	6.70488e-07	-4	6.74563e-07	-4	7.65489e-07
--	--		10.926	499		27.9231	104		506.85	887.169					--	--		2.20678	6.32821						29.5015	1.32803e-12	-3.5	6.37048e-07	-3.5	6.64157e-07	27.6827	1.81405e-12	-3.5	6.42607e-07	-3.5	6.46959e-07	-3.5	7.38102e-07
--	--		10.9363	542		27.9334	120		509.094	2254.09					--	--		2.2313	4.79299						29.6016	1.37719e-12	-3	6.09616e-07	-3	6.36652e-07	27.7828	1.86443e-12	-3	6.15532e-07	-3	6.20221e-07	-3	7.11693e-07
--	--		10.9466	519		27.9437	118		511.337	2991.8					--	--		2.25582	5.32539						29.7017	1.43023e-12	-2.5	5.82983e-07	-2.5	6.09631e-07	27.8829	1.9192e-12	-2.5	5.88541e-07	-2.5	5.93726e-07	-2.5	6.8463e-07
--	--		10.9568	538		27.9539	106		513.581	1778.29					--	--		2.28034	5.25357						29.8018	1.48725e-12	-2	5.56363e-07	-2	5.82742e-07	27.983	1.97848e-12	-2	5.61724e-07	-2	5.69591e-07	-2	6.58149e-07
--	--		10.9671	517		27.9642	104		515.824	875.834					--	--		2.30486	6.50155						29.9019	1.5484e-12	-1.5	5.30389e-07	-1.5	5.56939e-07	28.0831	2.0424e-12	-1.5	5.35773e-07	-1.5	5.42497e-07	-1.5	6.32552e-07
--	--		10.9774	489		27.9745	113		518.065	347.609					--	--		2.32938	5.24614						30.002	1.61382e-12	-1	5.04936e-07	-1	5.31021e-07	28.1832	2.1111e-12	-1	5.10063e-07	-1	5.17447e-07	-1	6.06213e-07
--	--		10.9877	499		27.9848	115		520.308	208.252					--	--		2.3539	4.39928						30.1021	1.68366e-12	-0.5	4.8004e-07	-0.5	5.05565e-07	28.2833	2.18474e-12	-0.5	4.85093e-07	-0.5	4.92878e-07	-0.5	5.81025e-07
--	--		10.998	496		27.9951	122		522.548	132.693					--	--		2.37842	7.29391						30.2022	1.75811e-12	0	4.55229e-07	0	4.80702e-07	28.3834	2.26347e-12	0	4.60387e-07	0	4.68358e-07	0	5.55883e-07
--	--		11.0083	494		28.0054	117		524.789	126.606					--	--		2.40294	4.68899						30.3023	1.83733e-12	0.5	4.31388e-07	0.5	4.56448e-07	28.4835	2.34749e-12	0.5	4.3612e-07	0.5	4.44815e-07	0.5	5.31313e-07
--	--		11.0186	476		28.0157	110		527.03	50.7486					--	--		2.42746	6.89278						30.4024	1.92151e-12	1	4.0791e-07	1	4.32878e-07	28.5836	2.43697e-12	1	4.12796e-07	1	4.2138e-07	1	5.06705e-07
--	--		11.0289	513		28.026	117		529.269	50.1095					--	--		2.45198	5.82309						30.5025	2.01088e-12	1.5	3.85321e-07	1.5	4.09219e-07	28.6837	2.53212e-12	1.5	3.90747e-07	1.5	3.98855e-07	1.5	4.82935e-07
--	--		11.0392	502		28.0363	138		531.509	28.679					--	--		2.4765	6.59564						30.6026	2.10563e-12	2	3.62913e-07	2	3.86536e-07	28.7838	2.63316e-12	2	3.67867e-07	2	3.76507e-07	2	4.59279e-07
--	--		11.0495	458		28.0465	135		533.747	0					--	--		2.50102	6.28114						30.7027	2.20602e-12	2.5	3.41309e-07	2.5	3.64194e-07	28.8839	2.74033e-12	2.5	3.4556e-07	2.5	3.54763e-07	2.5	4.3601e-07
--	--		11.0597	500		28.0568	142		535.986	0					--	--		2.52554	5.18174						30.8028	2.31228e-12	3	3.20262e-07	3	3.42893e-07	28.984	2.85386e-12	3	3.2453e-07	3	3.33647e-07	3	4.12809e-07
--	--		11.07	514		28.0671	174		538.223	0					--	--		2.55006	5.053						30.9029	2.42469e-12	3.5	2.98914e-07	3.5	3.21156e-07	29.0841	2.97403e-12	3.5	3.0374e-07	3.5	3.12749e-07	3.5	3.9161e-07
--	--		11.0803	494		28.0774	185		540.461	0					--	--		2.57458	7.38305						31.003	2.54353e-12	4	2.79622e-07	4	3.00917e-07	29.1842	3.10111e-12	4	2.83559e-07	4	2.92793e-07	4	3.69448e-07
--	--		11.0906	481		28.0877	213		542.697	0					--	--		2.5991	6.76152						31.1031	2.6691e-12	4.5	2.60235e-07	4.5	2.80889e-07	29.2843	3.23542e-12	4.5	2.65041e-07	4.5	2.73581e-07	4.5	3.48343e-07
--	--		11.1009	530		28.098	199		544.934	0					--	--		2.62362	5.97163						31.2032	2.80172e-12	5	2.41836e-07	5	2.61407e-07	29.3844	3.37725e-12	5	2.45604e-07	5	2.54404e-07	5	3.27487e-07
--	--		11.1112	544		28.1083	229		547.169	0					--	--		2.64814	8.49978						31.3033	2.94173e-12	5.5	2.23783e-07	5.5	2.42997e-07	29.4845	3.52696e-12	5.5	2.27414e-07	5.5	2.36214e-07	5.5	3.06721e-07
--	--		11.1215	490		28.1186	258		549.405	0					--	--		2.67266	7.28648						31.4034	3.0895e-12	6	2.06844e-07	6	2.24916e-07	29.5846	3.6849e-12	6	2.09984e-07	6	2.19004e-07	6	2.87086e-07
--	--		11.1318	477		28.1289	253		551.639	0					--	--		2.69718	6.59812						31.5035	3.24542e-12	6.5	1.89854e-07	6.5	2.07542e-07	29.6847	3.85146e-12	6.5	1.94141e-07	6.5	2.01593e-07	6.5	2.68252e-07
--	--		11.142	528		28.1392	278		553.874	0					--	--		2.7217	6.62287						31.6036	3.40988e-12	7	1.7391e-07	7	1.91076e-07	29.7848	4.02703e-12	7	1.77369e-07	7	1.85176e-07	7	2.49938e-07
--	--		11.1523	501		28.1494	308		556.107	0					--	--		2.74622	8.96778						31.7037	3.58332e-12	7.5	1.58733e-07	7.5	1.75063e-07	29.8849	4.21206e-12	7.5	1.62048e-07	7.5	1.69608e-07	7.5	2.32953e-07
--	--		11.1626	501		28.1597	304		558.339	0					--	--		2.77074	7.30628						31.8038	3.76621e-12	8	1.44266e-07	8	1.59713e-07	29.985	4.40698e-12	8	1.48091e-07	8	1.54656e-07	8	2.14345e-07
--	--		11.1729	480		28.17	342		560.573	0					--	--		2.79526	7.20476						31.9039	3.95903e-12	8.5	1.30383e-07	8.5	1.45087e-07	30.0851	4.6123e-12	8.5	1.33581e-07	8.5	1.40504e-07	8.5	1.97588e-07
--	--		11.1832	513		28.1803	333		562.805	0					--	--		2.81978	8.20017						32.004	4.16231e-12	9	1.17261e-07	9	1.3118e-07	30.1852	4.82851e-12	9	1.20308e-07	9	1.26806e-07	9	1.81586e-07
--	--		11.1935	454		28.1906	317		565.037	0					--	--		2.8443	8.15309						32.1041	4.37658e-12	9.5	1.04811e-07	9.5	1.18256e-07	30.2853	5.05616e-12	9.5	1.07753e-07	9.5	1.14035e-07	9.5	1.65684e-07
--	--		11.2038	496		28.2009	335		567.268	0					--	--		2.86882	7.16759						32.2042	4.60244e-12	10	9.31305e-08	10	1.05755e-07	30.3854	5.29582e-12	10	9.60603e-08	10	1.02007e-07	10	1.50771e-07
--	--		11.2141	458		28.2112	324		569.498	0					--	--		2.89334	9.72296						32.3043	4.84049e-12	10.5	8.2498e-08	10.5	9.39905e-08	30.4855	5.54811e-12	10.5	8.51979e-08	10.5	9.07257e-08	10.5	1.31287e-07
--	--		11.2244	541		28.2215	305		571.729	0					--	--		2.91786	7.76681						32.4044	5.0914e-12	11	7.24377e-08	11	8.3102e-08	30.5856	5.81366e-12	11	7.50617e-08	11	8.0212e-08	11	1.23882e-07
--	--		11.2347	496		28.2318	283		573.959	0					--	--		2.94238	9.71802						32.5045	5.35586e-12	11.5	6.33126e-08	11.5	7.2947e-08	30.6857	6.09315e-12	11.5	6.54749e-08	11.5	7.02888e-08	11.5	1.10888e-07
--	--		11.2449	513		28.242	267		576.187	0					--	--		2.9669	9.02718						32.6046	5.6346e-12	12	5.45341e-08	12	6.34753e-08	30.7858	6.38731e-12	12	5.68652e-08	12	6.12766e-08	12	9.87303e-08
--	--		11.2552	502		28.2523	236		578.416	0					--	--		2.99142	8.82661						32.7047	5.92841e-12	12.5	4.70716e-08	12.5	5.49323e-08	30.8859	6.6969e-12	12.5	4.89207e-08	12.5	5.30056e-08	12.5	8.73885e-08
--	--		11.2655	537		28.2626	256		580.645	0					--	--		3.01594	10.2999						32.8048	6.23809e-12	13	4.02094e-08	13	4.7033e-08	30.986	7.02272e-12	13	4.17753e-08	13	4.55734e-08	13	7.72788e-08
--	--		11.2758	488		28.2729	237		582.872	0					--	--		3.04046	9.25744						32.9049	6.56454e-12	13.5	3.40668e-08	13.5	3.99916e-08	31.0861	7.36563e-12	13.5	3.55481e-08	13.5	3.89503e-08	13.5	6.74534e-08
--	--		11.2861	511		28.2832	204		585.099	0					--	--		3.06498	10.1811						33.005	6.90868e-12	14	2.87393e-08	14	3.3698e-08	31.1862	7.72653e-12	14	2.97808e-08	14	3.30145e-08	14	5.81313e-08
--	--		11.2964	538		28.2935	212		587.325	0					--	--		3.0895	10.7406						33.1051	7.27147e-12	14.5	2.39e-08	14.5	2.80528e-08	31.2863	8.10637e-12	14.5	2.47606e-08	14.5	2.76354e-08	14.5	4.98542e-08
--	--		11.3067	516		28.3038	166		589.553	0					--	--		3.11402	9.86661						33.2052	7.65396e-12	15	1.97545e-08	15	2.317e-08	31.3864	8.50616e-12	15	2.05861e-08	15	2.31186e-08	15	4.22794e-08
--	--		11.317	486		28.3141	173		591.778	0					--	--		3.13854	11.1145						33.3053	8.05725e-12	15.5	1.61507e-08	15.5	1.88739e-08	31.4865	8.92697e-12	15.5	1.6901e-08	15.5	1.90928e-08	15.5	3.57405e-08
--	--		11.3272	491		28.3243	169		594.003	0					--	--									33.4054	8.48249e-12	16	1.30661e-08	16	1.54054e-08	31.5866	9.36992e-12	16	1.36446e-08	16	1.5635e-08	16	2.99368e-08
--	--		11.3375	481		28.3346	176		596.227	0					--	--									33.5055	8.93091e-12	16.5	1.04744e-08	16.5	1.21854e-08	31.6867	9.83621e-12	16.5	1.10363e-08	16.5	1.26331e-08	16.5	2.44449e-08
--	--		11.3478	520		28.3449	139		598.451	0					--	--									33.6056	9.40381e-12	17	8.2234e-09	17	9.5348e-09	31.7868	1.03271e-11	17	8.7077e-09	17	1.00802e-08	17	1.98528e-08
			11.3581	494		28.3552	122																		33.7057	9.90256e-12	17.5	6.3054e-09	17.5	7.3071e-09	31.8869	1.08439e-11	17.5	6.7556e-09	17.5	7.9678e-09	17.5	1.55251e-08
			11.3684	488		28.3655	143																		33.8058	1.04286e-11	18	4.8197e-09	18	5.4868e-09	31.987	1.1388e-11	18	5.1662e-09	18	6.2171e-09	18	1.25436e-08
			11.3787	502		28.3758	111																		33.9059	1.09835e-11	18.5	3.5852e-09	18.5	4.0456e-09	32.0871	1.1961e-11	18.5	3.9021e-09	18.5	4.7133e-09	18.5	9.738e-09
			11.389	507		28.3861	116																		34.006	1.15688e-11	19	2.5657e-09	19	2.8937e-09	32.1872	1.25643e-11	19	2.8554e-09	19	3.5181e-09	19	7.3905e-09
			11.3993	483		28.3964	126																		34.1061	1.21863e-11	19.5	1.8141e-09	19.5	2.0277e-09	32.2873	1.31996e-11	19.5	2.0383e-09	19.5	2.5373e-09	19.5	5.4628e-09
			11.4096	490		28.4067	98																		34.2062	1.28378e-11	20	1.2362e-09	20	1.3577e-09	32.3874	1.38687e-11	20	1.4165e-09	20	1.7823e-09	20	4.0466e-09
			11.4199	499		28.4169	115																		34.3063	1.35251e-11	20.5	7.83376e-10	20.5	8.77343e-10	32.4875	1.45735e-11	20.5	9.32979e-10	20.5	1.1724e-09	20.5	2.7453e-09
			11.4301	502		28.4272	108																		34.4064	1.42504e-11	21	4.5983e-10	21	5.33432e-10	32.5876	1.53157e-11	21	5.75922e-10	21	7.44089e-10	21	1.8654e-09
			11.4404	498		28.4375	104																		34.5065	1.50156e-11	21.5	2.52694e-10	21.5	3.17761e-10	32.6877	1.60976e-11	21.5	3.32056e-10	21.5	4.35827e-10	21.5	1.1509e-09
			11.4507	532		28.4478	108																		34.6066	1.58231e-11	22	1.49095e-10	22	1.72785e-10	32.7878	1.69212e-11	22	1.79064e-10	22	2.50306e-10	22	7.02836e-10
			11.461	501		28.4581	104																		34.7067	1.66752e-11	22.5	7.57471e-11	22.5	8.48113e-11	32.8879	1.77888e-11	22.5	9.75461e-11	22.5	1.38723e-10	22.5	4.49313e-10
			11.4713	480		28.4684	121																		34.8068	1.75744e-11	23	3.25038e-11	23	3.61749e-11	32.988	1.87029e-11	23	4.48787e-11	23	7.03957e-11	23	2.28697e-10
			11.4816	495		28.4787	87																		34.9069	1.85233e-11	23.5	1.08908e-11	23.5	1.37798e-11	33.0881	1.96659e-11	23.5	1.7846e-11	23.5	3.0092e-11	23.5	9.83823e-11
			11.4919	483		28.489	106																		35.007	1.95248e-11	24	3.6442e-12	24	6.3503e-12	33.1882	2.06805e-11	24	5.9216e-12	24	1.12243e-11	24	5.75275e-11
			11.5022	502		28.4993	85																		35.1071	2.05816e-11	24.5	1.7987e-12	24.5	3.8849e-12	33.2883	2.17495e-11	24.5	2.6089e-12	24.5	5.7011e-12	24.5	2.53028e-11
			11.5124	516		28.5096	109																		35.2072	2.16968e-11	25	1.3682e-12	25	2.3251e-12	33.3884	2.28758e-11	25	1.5477e-12	25	4.8829e-12	25	1.4767e-11
			11.5227	472		28.5198	101																		35.3073	2.28737e-11	25.5	1.0367e-12	25.5	1.7423e-12	33.4885	2.40626e-11	25.5	1.6256e-12	25.5	4.8829e-12	25.5	8.1343e-12
			11.533	535		28.5301	104																		35.4074	2.41157e-11	26	1.036e-12	26	1.0832e-12	33.5886	2.53131e-11	26	1.6256e-12	25.6001	4.88334e-12	25.6001	8.14253e-12
			11.5433	487		28.5404	121																		35.5075	2.54262e-11	26.1001	1.03816e-12	26.5006	9.53843e-13	33.6887	2.66307e-11	26.1001	1.62578e-12	25.7002	4.88867e-12	25.7002	8.16004e-12
			11.5536	502		28.5507	96																		35.6076	2.68091e-11	26.2002	1.04341e-12	26.6007	9.56182e-13	33.7888	2.80191e-11	26.2002	1.62968e-12	25.8003	4.89844e-12	25.8003	8.18689e-12
			11.5639	479		28.561	95																		35.7077	2.82681e-11	26.3003	1.05177e-12	26.7008	9.61269e-13	33.8889	2.94819e-11	26.3003	1.63729e-12	25.9004	4.91287e-12	25.9004	8.22314e-12
			11.5742	507		28.5713	92																		35.8078	2.98076e-11	26.4004	1.06325e-12	26.8009	9.69117e-13	33.989	3.10232e-11	26.4004	1.64862e-12	26.0005	4.93197e-12	26.0005	8.26889e-12
			11.5845	476		28.5816	114																		35.9079	3.14316e-11	26.5005	1.07787e-12	26.901	9.7975e-13	34.0891	3.26471e-11	26.5005	1.6637e-12	26.1006	4.95595e-12	26.1006	8.32425e-12
			11.5948	496		28.5919	116																		36.008	3.31448e-11	26.6006	1.09566e-12	27.0011	9.93197e-13	34.1892	3.43581e-11	26.6006	1.68256e-12	26.2007	4.98459e-12	26.2007	8.38936e-12
			11.6051	506		28.6022	101																		36.1081	3.49519e-11	26.7007	1.11666e-12	27.1012	1.00949e-12	34.2893	3.61606e-11	26.7007	1.70522e-12	26.3008	5.01812e-12	26.3008	8.46439e-12
			11.6153	479		28.6124	119																		36.2082	3.68578e-11	26.8008	1.14091e-12	27.2013	1.02869e-12	34.3894	3.80595e-11	26.8008	1.73174e-12	26.4009	5.05631e-12	26.4009	8.54952e-12
			11.6256	484		28.6227	99																		36.3083	3.88676e-11	26.9009	1.16846e-12	27.3014	1.05083e-12	34.4895	4.00598e-11	26.9009	1.76216e-12	26.501	5.09983e-12	26.501	8.64495e-12
			11.6359	495		28.633	112																		36.4084	4.09868e-11	27.001	1.19937e-12	27.4015	1.07597e-12	34.5896	4.21667e-11	27.001	1.79655e-12	26.6011	5.14824e-12	26.6011	8.75092e-12
			11.6462	478		28.6433	101																		36.5085	4.3221e-11	27.1011	1.2337e-12	27.5016	1.10419e-12	34.6897	4.43859e-11	27.1011	1.83498e-12	26.7012	5.20198e-12	26.7012	8.86769e-12
			11.6565	496		28.6536	113																		36.6086	4.5576e-11	27.2012	1.27154e-12	27.6017	1.13556e-12	34.7898	4.6723e-11	27.2012	1.87752e-12	26.8013	5.26082e-12	26.8013	8.99555e-12
			11.6668	472		28.6639	104																		36.7087	4.8058e-11	27.3013	1.31296e-12	27.7018	1.17017e-12	34.8899	4.9184e-11	27.3013	1.92426e-12	26.9014	5.32521e-12	26.9014	9.13481e-12
			11.6771	465		28.6742	109																		36.8088	5.06734e-11	27.4014	1.35805e-12	27.8019	1.2081e-12	34.99	5.17752e-11	27.4014	1.97531e-12	27.0015	5.39515e-12	27.0015	9.28581e-12
			11.6874	495		28.6845	113																		36.9089	5.34288e-11	27.5015	1.40692e-12	27.902	1.24947e-12	35.0901	5.45033e-11	27.5015	2.03076e-12	27.1016	5.47065e-12	27.1016	9.44892e-12
			11.6976	470		28.6947	99																		37.009	5.6331e-11	27.6016	1.45966e-12	28.0021	1.29438e-12	35.1902	5.73749e-11	27.6016	2.09073e-12	27.2017	5.55214e-12	27.2017	9.62456e-12
			11.7079	474		28.705	90																		37.1091	5.93873e-11	27.7017	1.5164e-12	28.1022	1.34296e-12	35.2903	6.03974e-11	27.7017	2.15536e-12	27.3018	5.63963e-12	27.3018	9.81316e-12
			11.7182	500		28.7153	140																		37.2092	6.26051e-11	27.8018	1.57727e-12	28.2023	1.39534e-12	35.3904	6.3578e-11	27.8018	2.22477e-12	27.4019	5.73333e-12	27.4019	1.00152e-11
			11.7285	461		28.7256	127																		37.3093	6.59921e-11	27.9019	1.6424e-12	28.3024	1.45167e-12	35.4905	6.69245e-11	27.9019	2.29911e-12	27.502	5.83347e-12	27.502	1.02312e-11
			11.7388	491		28.7359	115																		37.4094	6.95562e-11	28.002	1.71193e-12	28.4025	1.51211e-12	35.5906	7.0445e-11	28.002	2.37854e-12	27.6021	5.94027e-12	27.6021	1.04616e-11
			11.7491	504		28.7462	142																		37.5095	7.33058e-11	28.1021	1.78603e-12	28.5026	1.57682e-12	35.6907	7.41479e-11	28.1021	2.46325e-12	27.7022	6.05374e-12	27.7022	1.07071e-11
			11.7594	505		28.7565	154																		37.6096	7.72494e-11	28.2022	1.86487e-12	28.6027	1.64599e-12	35.7908	7.80417e-11	28.2022	2.55339e-12	27.8023	6.17453e-12	27.8023	1.09683e-11
			11.7697	473		28.7668	162																		37.7097	8.13958e-11	28.3023	1.94863e-12	28.7028	1.71982e-12	35.8909	8.21356e-11	28.3023	2.64919e-12	27.9024	6.30265e-12	27.9024	1.12459e-11
			11.78	507		28.7771	167																		37.8098	8.57541e-11	28.4024	2.03749e-12	28.8029	1.79851e-12	35.991	8.64389e-11	28.4024	2.75083e-12	28.0025	6.43832e-12	28.0025	1.15406e-11
			11.7903	493		28.7873	156																		37.9099	9.03336e-11	28.5025	2.13167e-12	28.903	1.8823e-12	36.0911	9.09612e-11	28.5025	2.85856e-12	28.1026	6.5822e-12	28.1026	1.18532e-11
			11.8005	485		28.7976	165																		38.01	9.51439e-11	28.6026	2.23139e-12	29.0031	1.97142e-12	36.1912	9.57126e-11	28.6026	2.9726e-12	28.2027	6.73408e-12	28.2027	1.21844e-11
			11.8108	498		28.8079	167																		38.1101	1.00195e-10	28.7027	2.33687e-12	29.1032	2.06615e-12	36.2913	1.00704e-10	28.7027	3.09321e-12	28.3028	6.89484e-12	28.3028	1.25351e-11
			11.8211	441		28.8182	222																		38.2102	1.05497e-10	28.8028	2.44838e-12	29.2033	2.16675e-12	36.3914	1.05945e-10	28.8028	3.22066e-12	28.4029	7.06426e-12	28.4029	1.29064e-11
			11.8314	523		28.8285	216																		38.3103	1.1106e-10	28.9029	2.56617e-12	29.3034	2.27354e-12	36.4915	1.11447e-10	28.9029	3.35523e-12	28.503	7.24345e-12	28.503	1.32991e-11
			11.8417	466		28.8388	186																		38.4104	1.16896e-10	29.003	2.69053e-12	29.4035	2.38683e-12	36.5916	1.17222e-10	29.003	3.49724e-12	28.6031	7.43219e-12	28.6031	1.37144e-11
			11.852	513		28.8491	187																		38.5105	1.23014e-10	29.1031	2.82175e-12	29.5036	2.50697e-12	36.6917	1.23281e-10	29.1031	3.647e-12	28.7032	7.63114e-12	28.7032	1.41534e-11
			11.8623	473		28.8594	183																		38.6106	1.29426e-10	29.2032	2.96016e-12	29.6037	2.63432e-12	36.7918	1.29637e-10	29.2032	3.80485e-12	28.8033	7.84075e-12	28.8033	1.46172e-11
			11.8726	496		28.8697	199																		38.7107	1.36143e-10	29.3033	3.10608e-12	29.7038	2.76928e-12	36.8919	1.36302e-10	29.3033	3.97116e-12	28.9034	8.06169e-12	28.9034	1.51072e-11
			11.8828	469		28.8799	175																		38.8108	1.43177e-10	29.4034	3.25988e-12	29.8039	2.91227e-12	36.992	1.43289e-10	29.4034	4.14631e-12	29.0035	8.29417e-12	29.0035	1.56247e-11
			11.8931	493		28.8902	185																		38.9109	1.5054e-10	29.5035	3.42193e-12	29.904	3.06374e-12	37.0921	1.50611e-10	29.5035	4.3307e-12	29.1036	8.53886e-12	29.1036	1.61711e-11
			11.9034	478		28.9005	195																		39.011	1.58242e-10	29.6036	3.59264e-12	30.0041	3.22417e-12	37.1922	1.58282e-10	29.6036	4.52478e-12	29.2037	8.79643e-12	29.2037	1.67481e-11
			11.9137	467		28.9108	171																		39.1111	1.66297e-10	29.7037	3.77242e-12	30.1042	3.39407e-12	37.2923	1.66315e-10	29.7037	4.72898e-12	29.3038	9.06755e-12	29.3038	1.73572e-11
			11.924	461		28.9211	178																		39.2112	1.74716e-10	29.8038	3.96173e-12	30.2043	3.574e-12	37.3924	1.74724e-10	29.8038	4.9438e-12	29.4039	9.35266e-12	29.4039	1.80003e-11
			11.9343	489		28.9314	148																		39.3113	1.83511e-10	29.9039	4.16104e-12	30.3044	3.76454e-12	37.4925	1.83525e-10	29.9039	5.16974e-12	29.504	9.65242e-12	29.504	1.8679e-11
			11.9446	478		28.9417	155																		39.4114	1.92695e-10	30.004	4.37085e-12	30.4045	3.96631e-12	37.5926	1.92731e-10	30.004	5.40734e-12	29.6041	9.96794e-12	29.6041	1.93955e-11
			11.9549	545		28.952	164																		39.5115	2.0228e-10	30.1041	4.5917e-12	30.5046	4.17999e-12	37.6927	2.02358e-10	30.1041	5.65716e-12	29.7042	1.02997e-11	29.7042	2.01518e-11
			11.9652	500		28.9623	132																		39.6116	2.12278e-10	30.2042	4.82415e-12	30.6047	4.40629e-12	37.7928	2.12422e-10	30.2042	5.91981e-12	29.8043	1.06485e-11	29.8043	2.09502e-11
			11.9755	482		28.9725	150																		39.7117	2.22702e-10	30.3043	5.06879e-12	30.7048	4.64598e-12	37.8929	2.22937e-10	30.3043	6.19592e-12	29.9044	1.10153e-11	29.9044	2.17929e-11
			11.9857	497		28.9828	132																		39.8118	2.33564e-10	30.4044	5.32625e-12	30.8049	4.89987e-12	37.993	2.33921e-10	30.4044	6.48616e-12	30.0045	1.14012e-11	30.0045	2.26826e-11
			11.996	451		28.9931	130																		39.9119	2.44876e-10	30.5045	5.59721e-12	30.905	5.16884e-12	38.0931	2.45388e-10	30.5045	6.79123e-12	30.1046	1.18069e-11	30.1046	2.36219e-11
			12.0063	474		29.0034	149																		40.012	2.5665e-10	30.6046	5.88235e-12	31.0051	5.45382e-12	38.1932	2.57357e-10	30.6046	7.11187e-12	30.2047	1.22335e-11	30.2047	2.46137e-11
			12.0166	458		29.0137	125																		40.1121	2.68899e-10	30.7047	6.18242e-12	31.1052	5.75579e-12	38.2933	2.69842e-10	30.7047	7.44888e-12	30.3048	1.2682e-11	30.3048	2.56609e-11
			12.0269	508		29.024	123																		40.2122	2.81634e-10	30.8048	6.49821e-12	31.2053	6.07584e-12	38.3934	2.82862e-10	30.8048	7.80309e-12	30.4049	1.31538e-11	30.4049	2.67667e-11
			12.0372	475		29.0343	133																		40.3123	2.94867e-10	30.9049	6.83055e-12	31.3054	6.41509e-12	38.4935	2.96433e-10	30.9049	8.17535e-12	30.505	1.36501e-11	30.505	2.79346e-11
			12.0475	493		29.0446	119																		40.4124	3.0861e-10	31.005	7.1803e-12	31.4055	6.77476e-12	38.5936	3.10574e-10	31.005	8.5666e-12	30.6051	1.41719e-11	30.6051	2.91682e-11
			12.0578	505		29.0548	143																		40.5125	3.22874e-10	31.1051	7.5484e-12	31.5056	7.15614e-12	38.6937	3.253e-10	31.1051	8.97781e-12	30.7052	1.4721e-11	30.7052	3.04713e-11
			12.068	480		29.0651	134																		40.6126	3.37669e-10	31.2052	7.9358e-12	31.6057	7.56062e-12	38.7938	3.4063e-10	31.2052	9.41e-12	30.8053	1.52983e-11	30.8053	3.1848e-11
			12.0783	538		29.0754	103																		40.7127	3.53007e-10	31.3053	8.34356e-12	31.7058	7.98968e-12	38.8939	3.56583e-10	31.3053	9.86425e-12	30.9054	1.59061e-11	30.9054	3.33026e-11
			12.0886	445		29.0857	145																		40.8128	3.68899e-10	31.4054	8.77273e-12	31.8059	8.4449e-12	38.994	3.73175e-10	31.4054	1.03417e-11	31.0055	1.65453e-11	31.0055	3.48396e-11
			12.0989	457		29.096	121																		40.9129	3.85354e-10	31.5055	9.22448e-12	31.906	8.92797e-12	39.0941	3.90426e-10	31.5055	1.08435e-11	31.1056	1.72179e-11	31.1056	3.6464e-11
			12.1092	474		29.1063	123																		41.013	4.02382e-10	31.6056	9.7e-12	32.0061	9.44068e-12	39.1942	4.08353e-10	31.6056	1.1371e-11	31.2057	1.79258e-11	31.2057	3.8181e-11
			12.1195	501		29.1166	122																		41.1131	4.19992e-10	31.7057	1.02006e-11	32.1062	9.98497e-12	39.2943	4.26975e-10	31.7057	1.19254e-11	31.3058	1.86708e-11	31.3058	3.99958e-11
			12.1298	488		29.1269	132																		41.2132	4.38195e-10	31.8058	1.07275e-11	32.2063	1.05629e-11	39.3944	4.46311e-10	31.8058	1.25082e-11	31.4059	1.94548e-11	31.4059	4.19145e-11
			12.1401	489		29.1372	128																		41.3133	4.56998e-10	31.9059	1.12823e-11	32.3064	1.11766e-11	39.4945	4.66379e-10	31.9059	1.31209e-11	31.506	2.02804e-11	31.506	4.39431e-11
			12.1503	524		29.1474	102																		41.4134	4.7641e-10	32.006	1.18663e-11	32.4065	1.18285e-11	39.5946	4.872e-10	32.006	1.37649e-11	31.6061	2.11492e-11	31.6061	4.60881e-11
			12.1606	482		29.1577	129																		41.5135	4.96439e-10	32.1061	1.24811e-11	32.5066	1.25211e-11	39.6947	5.0879e-10	32.1061	1.44418e-11	31.7062	2.20643e-11	31.7062	4.83563e-11
			12.1709	505		29.168	139																		41.6136	5.17093e-10	32.2062	1.31285e-11	32.6067	1.3257e-11	39.7948	5.31172e-10	32.2062	1.51535e-11	31.8063	2.30277e-11	31.8063	5.07553e-11
			12.1812	511		29.1783	128																		41.7137	5.38378e-10	32.3063	1.381e-11	32.7068	1.40391e-11	39.8949	5.54363e-10	32.3063	1.59017e-11	31.9064	2.40422e-11	31.9064	5.32925e-11
			12.1915	440		29.1886	100																		41.8138	5.60303e-10	32.4064	1.45276e-11	32.8069	1.48704e-11	39.995	5.78383e-10	32.4064	1.66882e-11	32.0065	2.51109e-11	32.0065	5.59763e-11
			12.2018	444		29.1989	135																		41.9139	5.82873e-10	32.5065	1.52832e-11	32.907	1.57542e-11	40.0951	6.03253e-10	32.5065	1.75151e-11	32.1066	2.62365e-11	32.1066	5.88152e-11
			12.2121	482		29.2092	137																		42.014	6.06095e-10	32.6066	1.60787e-11	33.0071	1.66939e-11	40.1952	6.28994e-10	32.6066	1.83843e-11	32.2067	2.74222e-11	32.2067	6.18183e-11
			12.2224	478		29.2195	135																		42.1141	6.29975e-10	32.7067	1.69162e-11	33.1072	1.76932e-11	40.2953	6.55626e-10	32.7067	1.92982e-11	32.3068	2.86714e-11	32.3068	6.49955e-11
			12.2327	455		29.2298	127																		42.2142	6.54519e-10	32.8068	1.77981e-11	33.2073	1.87561e-11	40.3954	6.8317e-10	32.8068	2.02588e-11	32.4069	2.99875e-11	32.4069	6.83567e-11
			12.243	489		29.2401	128																		42.3143	6.79734e-10	32.9069	1.87265e-11	33.3074	1.98867e-11	40.4955	7.11648e-10	32.9069	2.12687e-11	32.507	3.13744e-11	32.507	7.19129e-11
			12.2532	464		29.2503	151																		42.4144	7.05624e-10	33.007	1.9704e-11	33.4075	2.10894e-11	40.5956	7.41083e-10	33.007	2.23304e-11	32.6071	3.28356e-11	32.6071	7.56752e-11
			12.2635	451		29.2606	149																		42.5145	7.32197e-10	33.1071	2.07331e-11	33.5076	2.23691e-11	40.6957	7.71498e-10	33.1071	2.34464e-11	32.7072	3.43757e-11	32.7072	7.96558e-11
			12.2738	447		29.2709	147																		42.6146	7.59457e-10	33.2072	2.18165e-11	33.6077	2.37308e-11	40.7958	8.02917e-10	33.2072	2.46194e-11	32.8073	3.59991e-11	32.8073	8.38672e-11
			12.2841	474		29.2812	167																		42.7147	7.87412e-10	33.3073	2.2957e-11	33.7078	2.51799e-11	40.8959	8.35363e-10	33.3073	2.58525e-11	32.9074	3.77097e-11	32.9074	8.83227e-11
			12.2944	452		29.2915	182																		42.8148	8.16068e-10	33.4074	2.41575e-11	33.8079	2.67222e-11	40.996	8.68864e-10	33.4074	2.71484e-11	33.0075	3.95132e-11	33.0075	9.30362e-11
			12.3047	502		29.3018	198																		42.9149	8.45432e-10	33.5075	2.54211e-11	33.908	2.83636e-11	41.0961	9.03447e-10	33.5075	2.85105e-11	33.1076	4.14141e-11	33.1076	9.80224e-11
			12.315	475		29.3121	215																		43.015	8.75512e-10	33.6076	2.67511e-11	34.0081	3.01108e-11	41.1962	9.39138e-10	33.6076	2.99419e-11	33.2077	4.34179e-11	33.2077	1.03297e-10
			12.3253	471		29.3224	276																		43.1151	9.06317e-10	33.7077	2.81507e-11	34.1082	3.19705e-11	41.2963	9.75969e-10	33.7077	3.14461e-11	33.3078	4.55304e-11	33.3078	1.08876e-10
			12.3355	497		29.3327	340																		43.2152	9.37855e-10	33.8078	2.96234e-11	34.2083	3.39501e-11	41.3964	1.01397e-09	33.8078	3.30266e-11	33.4079	4.77575e-11	33.4079	1.14776e-10
			12.3458	495		29.3429	407																		43.3153	9.70138e-10	33.9079	3.11731e-11	34.3084	3.60574e-11	41.4965	1.05318e-09	33.9079	3.46871e-11	33.508	5.01054e-11	33.508	1.21015e-10
			12.3561	457		29.3532	490																		43.4154	1.00318e-09	34.008	3.28033e-11	34.4085	3.83006e-11	41.5966	1.09362e-09	34.008	3.64316e-11	33.6081	5.25807e-11	33.6081	1.27611e-10
			12.3664	454		29.3635	528																		43.5155	1.03699e-09	34.1081	3.45182e-11	34.5086	4.06885e-11	41.6967	1.13535e-09	34.1081	3.8264e-11	33.7082	5.51904e-11	33.7082	1.34585e-10
			12.3767	441		29.3738	604																		43.6156	1.07158e-09	34.2082	3.63218e-11	34.6087	4.32302e-11	41.7968	1.17839e-09	34.2082	4.01886e-11	33.8083	5.7942e-11	33.8083	1.41957e-10
			12.387	480		29.3841	610																		43.7157	1.10697e-09	34.3083	3.82185e-11	34.7088	4.59357e-11	41.8969	1.2228e-09	34.3083	4.22096e-11	33.9084	6.08428e-11	33.9084	1.49747e-10
			12.3973	425		29.3944	661																		43.8158	1.14319e-09	34.4084	4.02128e-11	34.8089	4.88152e-11	41.997	1.26861e-09	34.4084	4.43317e-11	34.0085	6.3901e-11	34.0085	1.57978e-10
			12.4076	455		29.4047	676																		43.9159	1.18025e-09	34.5085	4.23092e-11	34.909	5.18798e-11	42.0971	1.31589e-09	34.5085	4.65596e-11	34.1086	6.71251e-11	34.1086	1.66673e-10
			12.4179	439		29.415	678																		44.016	1.21818e-09	34.6086	4.45126e-11	35.0091	5.51411e-11	42.1972	1.36468e-09	34.6086	4.8898e-11	34.2087	7.05242e-11	34.2087	1.75855e-10
			12.4282	488		29.4252	704																		44.1161	1.257e-09	34.7087	4.68281e-11	35.1092	5.86113e-11	42.2973	1.41505e-09	34.7087	5.13522e-11	34.3088	7.41071e-11	34.3088	1.85549e-10
			12.4384	501		29.4355	694																		44.2162	1.29675e-09	34.8088	4.92607e-11	35.2093	6.23033e-11	42.3974	1.46705e-09	34.8088	5.39273e-11	34.4089	7.78841e-11	34.4089	1.95782e-10
			12.4487	515		29.4458	666																		44.3163	1.33746e-09	34.9089	5.18159e-11	35.3094	6.62309e-11	42.4975	1.52077e-09	34.9089	5.66288e-11	34.509	8.18651e-11	34.509	2.06579e-10
			12.459	474		29.4561	712																		44.4164	1.37918e-09	35.009	5.44992e-11	35.4095	7.04083e-11	42.5976	1.57627e-09	35.009	5.94623e-11	34.6091	8.60609e-11	34.6091	2.17968e-10
			12.4693	452		29.4664	747																		44.5165	1.42194e-09	35.1091	5.73164e-11	35.5096	7.48506e-11	42.6977	1.63365e-09	35.1091	6.24337e-11	34.7092	9.04829e-11	34.7092	2.29977e-10
			12.4796	487		29.4767	711																		44.6166	1.4658e-09	35.2092	6.02733e-11	35.6097	7.95739e-11	42.7978	1.69298e-09	35.2092	6.55488e-11	34.8093	9.51427e-11	34.8093	2.42635e-10
			12.4899	470		29.487	690																		44.7167	1.51081e-09	35.3093	6.3376e-11	35.7098	8.45947e-11	42.8979	1.75438e-09	35.3093	6.88139e-11	34.9094	1.00053e-10	34.9094	2.55971e-10
			12.5002	462		29.4973	588																		44.8168	1.55703e-09	35.4094	6.66309e-11	35.8099	8.99305e-11	42.998	1.81794e-09	35.4094	7.22354e-11	35.0095	1.05226e-10	35.0095	2.70017e-10
			12.5105	457		29.5076	597																		44.9169	1.60453e-09	35.5095	7.00443e-11	35.91	9.55998e-11	43.0981	1.88379e-09	35.5095	7.58198e-11	35.1096	1.10675e-10	35.1096	2.84802e-10
			12.5207	457		29.5178	536																		45.017	1.65339e-09	35.6096	7.3623e-11	36.0101	1.01622e-10	43.1982	1.95205e-09	35.6096	7.95739e-11	35.2097	1.16415e-10	35.2097	3.00359e-10
			12.531	458		29.5281	503																		45.1171	1.70369e-09	35.7097	7.73736e-11	36.1102	1.08016e-10	43.2983	2.02287e-09	35.7097	8.35047e-11	35.3098	1.22461e-10	35.3098	3.16719e-10
			12.5413	444		29.5384	469																		45.2172	1.75552e-09	35.8098	8.13032e-11	36.2103	1.14805e-10	43.3984	2.0964e-09	35.8098	8.76192e-11	35.4099	1.28826e-10	35.4099	3.33915e-10
			12.5516	489		29.5487	399																		45.3173	1.809e-09	35.9099	8.5419e-11	36.3104	1.22008e-10	43.4985	2.17281e-09	35.9099	9.19247e-11	35.51	1.35528e-10	35.51	3.5198e-10
			12.5619	482		29.559	379																		45.4174	1.86422e-09	36.01	8.97281e-11	36.4105	1.2965e-10	43.5986	2.25229e-09	36.01	9.64288e-11	35.6101	1.42583e-10	35.6101	3.70945e-10
			12.5722	452		29.5693	311																		45.5175	1.92132e-09	36.1101	9.4238e-11	36.5106	1.37754e-10	43.6987	2.33504e-09	36.1101	1.01139e-10	35.7102	1.50009e-10	35.7102	3.90844e-10
			12.5825	453		29.5796	279																		45.6176	1.98043e-09	36.2102	9.89564e-11	36.6107	1.46345e-10	43.7988	2.42127e-09	36.2102	1.06063e-10	35.8103	1.57822e-10	35.8103	4.11708e-10
			12.5928	475		29.5899	265																		45.7177	2.04172e-09	36.3103	1.03891e-10	36.7108	1.55447e-10	43.8989	2.51125e-09	36.3103	1.1121e-10	35.9104	1.66042e-10	35.9104	4.3357e-10
			12.6031	451		29.6002	249																		45.8178	2.10534e-09	36.4104	1.09049e-10	36.8109	1.65088e-10	43.999	2.60522e-09	36.4104	1.16586e-10	36.0105	1.74688e-10	36.0105	4.56461e-10
			12.6134	467		29.6105	228																		45.9179	2.17148e-09	36.5105	1.1444e-10	36.911	1.75294e-10	44.0991	2.70349e-09	36.5105	1.22201e-10	36.1106	1.8378e-10	36.1106	4.80412e-10
			12.6236	472		29.6207	199																		46.018	2.24036e-09	36.6106	1.2007e-10	37.0111	1.86093e-10	44.1992	2.80639e-09	36.6106	1.28063e-10	36.2107	1.93338e-10	36.2107	5.05452e-10
			12.6339	486		29.631	169																		46.1181	2.31218e-09	36.7107	1.25949e-10	37.1112	1.97514e-10	44.2993	2.91426e-09	36.7107	1.3418e-10	36.3108	2.03386e-10	36.3108	5.31609e-10
			12.6442	456		29.6413	150																		46.2182	2.38721e-09	36.8108	1.32084e-10	37.2113	2.09586e-10	44.3994	3.02751e-09	36.8108	1.40561e-10	36.4109	2.13944e-10	36.4109	5.5891e-10
			12.6545	480		29.6516	148																		46.3183	2.46572e-09	36.9109	1.38483e-10	37.3114	2.2234e-10	44.4995	3.14655e-09	36.9109	1.47215e-10	36.511	2.25035e-10	36.511	5.87379e-10
			12.6648	481		29.6619	117																		46.4184	2.548e-09	37.011	1.45156e-10	37.4115	2.35806e-10	44.5996	3.27187e-09	37.011	1.54151e-10	36.6111	2.36684e-10	36.6111	6.1704e-10
			12.6751	485		29.6722	117																		46.5185	2.6344e-09	37.1111	1.5211e-10	37.5116	2.50016e-10	44.6997	3.40399e-09	37.1111	1.61378e-10	36.7112	2.48916e-10	36.7112	6.47911e-10
			12.6854	465		29.6825	123																		46.6186	2.72529e-09	37.2112	1.59354e-10	37.6117	2.65001e-10	44.7998	3.5435e-09	37.2112	1.68905e-10	36.8113	2.61754e-10	36.8113	6.80011e-10
			12.6957	495		29.6928	105																		46.7187	2.82106e-09	37.3113	1.66895e-10	37.7118	2.80793e-10	44.8999	3.69103e-09	37.3113	1.76741e-10	36.9114	2.75226e-10	36.9114	7.13352e-10
			12.7059	468		29.7031	115																		46.8188	2.92219e-09	37.4114	1.74744e-10	37.8119	2.97424e-10	45	3.84729e-09	37.4114	1.84895e-10	37.0115	2.89358e-10	37.0115	7.47946e-10
			12.7162	440		29.7133	111																		46.9189	3.02916e-09	37.5115	1.82907e-10	37.912	3.14928e-10	--	--	37.5115	1.93377e-10	37.1116	3.04177e-10	37.1116	7.83798e-10
			12.7265	467		29.7236	123																				37.6116	1.91393e-10	38.0121	3.33335e-10	--	--	37.6116	2.02196e-10	37.2117	3.19713e-10	37.2117	8.2091e-10
			12.7368	459		29.7339	96																				37.7117	2.0021e-10	38.1122	3.5268e-10	--	--	37.7117	2.11361e-10	37.3118	3.35993e-10	37.3118	8.59279e-10
			12.7471	458		29.7442	115																				37.8118	2.09367e-10	38.2123	3.72992e-10	--	--	37.8118	2.20882e-10	37.4119	3.53048e-10	37.4119	8.98897e-10
			12.7574	479		29.7545	105																				37.9119	2.18871e-10	38.3124	3.94304e-10	--	--	37.9119	2.30768e-10	37.512	3.70908e-10	37.512	9.3975e-10
			12.7677	463		29.7648	128																				38.012	2.28731e-10	38.4125	4.16646e-10	--	--	38.012	2.41029e-10	37.6121	3.89604e-10	37.6121	9.81818e-10
			12.778	474		29.7751	90																				38.1121	2.38954e-10	38.5126	4.40049e-10	--	--	38.1121	2.51673e-10	37.7122	4.09167e-10	37.7122	1.02507e-09
			12.7883	433		29.7854	93																				38.2122	2.49547e-10	38.6127	4.64539e-10	--	--	38.2122	2.6271e-10	37.8123	4.2963e-10	37.8123	1.06948e-09
			12.7986	489		29.7956	96																				38.3123	2.60518e-10	38.7128	4.90145e-10	--	--	38.3123	2.7415e-10	37.9124	4.51027e-10	37.9124	1.115e-09
			12.8088	465		29.8059	93																				38.4124	2.71875e-10	38.8129	5.16893e-10	--	--	38.4124	2.86001e-10	38.0125	4.73389e-10	38.0125	1.16159e-09
			12.8191	479		29.8162	97																				38.5125	2.83624e-10	38.913	5.44805e-10	--	--	38.5125	2.98274e-10	38.1126	4.96751e-10	38.1126	1.20918e-09
			12.8294	407		29.8265	105																				38.6126	2.95772e-10	39.0131	5.73903e-10	--	--	38.6126	3.10977e-10	38.2127	5.21149e-10	38.2127	1.25772e-09
			12.8397	474		29.8368	91																				38.7127	3.08325e-10	39.1132	6.04207e-10	--	--	38.7127	3.24119e-10	38.3128	5.46616e-10	38.3128	1.30712e-09
			12.85	457		29.8471	91																				38.8128	3.21291e-10	39.2133	6.35732e-10	--	--	38.8128	3.37709e-10	38.4129	5.73187e-10	38.4129	1.35731e-09
			12.8603	467		29.8574	95																				38.9129	3.34675e-10	39.3134	6.68492e-10	--	--	38.9129	3.51758e-10	38.513	6.00899e-10	38.513	1.40819e-09
			12.8706	427		29.8677	71																				39.013	3.48484e-10	39.4135	7.02497e-10	--	--	39.013	3.66273e-10	38.6131	6.29787e-10	38.6131	1.45966e-09
			12.8809	423		29.878	87																				39.1131	3.62722e-10	39.5136	7.37753e-10	--	--	39.1131	3.81264e-10	38.7132	6.59888e-10	38.7132	1.51161e-09
			12.8911	456		29.8882	76																				39.2132	3.77396e-10	39.6137	7.74262e-10	--	--	39.2132	3.96739e-10	38.8133	6.91238e-10	38.8133	1.56392e-09
			12.9014	398		29.8985	78																				39.3133	3.92511e-10	39.7138	8.12022e-10	--	--	39.3133	4.12709e-10	38.9134	7.23874e-10	38.9134	1.61646e-09
			12.9117	452		29.9088	85																				39.4134	4.08071e-10	39.8139	8.51027e-10	--	--	39.4134	4.29183e-10	39.0135	7.57832e-10	39.0135	1.66908e-09
			12.922	432		29.9191	88																				39.5135	4.24082e-10	39.914	8.91265e-10	--	--	39.5135	4.46168e-10	39.1136	7.9315e-10	39.1136	1.72165e-09
			12.9323	435		29.9294	96																				39.6136	4.40549e-10	40.0141	9.32719e-10	--	--	39.6136	4.63676e-10	39.2137	8.29863e-10	39.2137	1.774e-09
			12.9426	469		29.9397	79																				39.7137	4.57477e-10	40.1142	9.75368e-10	--	--	39.7137	4.81715e-10	39.3138	8.6801e-10	39.3138	1.82597e-09
			12.9529	453		29.95	84																				39.8138	4.74869e-10	40.2143	1.01918e-09	--	--	39.8138	5.00296e-10	39.4139	9.07627e-10	39.4139	1.87738e-09
			12.9632	447		29.9603	88																				39.9139	4.9273e-10	40.3144	1.06413e-09	--	--	39.9139	5.19428e-10	39.514	9.48749e-10	39.514	1.92805e-09
			12.9735	468		29.9706	72																				40.014	5.11066e-10	40.4145	1.11017e-09	--	--	40.014	5.39121e-10	39.6141	9.91415e-10	39.6141	1.97781e-09
			12.9838	382		29.9809	82																				40.1141	5.2988e-10	40.5146	1.15725e-09	--	--	40.1141	5.59387e-10	39.7142	1.03566e-09	39.7142	2.02645e-09
			12.994	438		29.9911	82																				40.2142	5.49178e-10	40.6147	1.20533e-09	--	--	40.2142	5.80237e-10	39.8143	1.08152e-09	39.8143	2.07377e-09
			13.0043	459		30.0014	77																				40.3143	5.68964e-10	40.7148	1.25434e-09	--	--	40.3143	6.01681e-10	39.9144	1.12903e-09	39.9144	2.11959e-09
			13.0146	458		30.0117	88																				40.4144	5.89244e-10	40.8149	1.30421e-09	--	--	40.4144	6.23734e-10	40.0145	1.17823e-09	40.0145	2.16369e-09
			13.0249	462		30.022	97																				40.5145	6.10023e-10	40.915	1.35488e-09	--	--	40.5145	6.46407e-10	40.1146	1.22915e-09	40.1146	2.20586e-09
			13.0352	409		30.0323	104																				40.6146	6.31307e-10	41.0151	1.40625e-09	--	--	40.6146	6.69715e-10	40.2147	1.28182e-09	40.2147	2.24591e-09
			13.0455	434		30.0426	89																				40.7147	6.53104e-10	41.1152	1.45825e-09	--	--	40.7147	6.93673e-10	40.3148	1.33629e-09	40.3148	2.28364e-09
			13.0558	409		30.0529	88																				40.8148	6.7542e-10	41.2153	1.51078e-09	--	--	40.8148	7.18297e-10	40.4149	1.39259e-09	40.4149	2.31883e-09
			13.0661	445		30.0632	76																				40.9149	6.98263e-10	41.3154	1.56374e-09	--	--	40.9149	7.43604e-10	40.515	1.45074e-09	40.515	2.35131e-09
			13.0763	416		30.0734	82																				41.015	7.21642e-10	41.4155	1.61702e-09	--	--	41.015	7.69613e-10	40.6151	1.51079e-09	40.6151	2.38086e-09
			13.0866	437		30.0837	85																				41.1151	7.45567e-10	41.5156	1.67051e-09	--	--	41.1151	7.96344e-10	40.7152	1.57277e-09	40.7152	2.40733e-09
			13.0969	439		30.094	93																				41.2152	7.7005e-10	41.6157	1.72409e-09	--	--	41.2152	8.23819e-10	40.8153	1.63671e-09	40.8153	2.43053e-09
			13.1072	414		30.1043	79																				41.3153	7.95104e-10	41.7158	1.77763e-09	--	--	41.3153	8.52064e-10	40.9154	1.70264e-09	40.9154	2.4503e-09
			13.1175	415		30.1146	81																				41.4154	8.20741e-10	41.8159	1.83101e-09	--	--	41.4154	8.81103e-10	41.0155	1.77061e-09	41.0155	2.46649e-09
			13.1278	455		30.1249	83																				41.5155	8.46979e-10	41.916	1.88409e-09	--	--	41.5155	9.10965e-10	41.1156	1.84064e-09	41.1156	2.47898e-09
			13.1381	426		30.1352	87																				41.6156	8.73835e-10	42.0161	1.93673e-09	--	--	41.6156	9.41683e-10	41.2157	1.91277e-09	41.2157	2.48763e-09
			13.1484	435		30.1455	78																				41.7157	9.0133e-10	42.1162	1.9888e-09	--	--	41.7157	9.7329e-10	41.3158	1.98703e-09	41.3158	2.49236e-09
			13.1587	442		30.1558	80																				41.8158	9.29485e-10	42.2163	2.04013e-09	--	--	41.8158	1.00582e-09	41.4159	2.06346e-09	41.4159	2.54093e-09
			13.169	420		30.166	90																				41.9159	9.58325e-10	42.3164	2.0906e-09	--	--	41.9159	1.03933e-09	41.516	2.1421e-09	41.516	2.5049e-09
			13.1792	412		30.1763	86																				42.016	9.8788e-10	42.4165	2.14006e-09	--	--	42.016	1.07385e-09	41.6161	2.22298e-09	41.6161	2.4822e-09
			13.1895	419		30.1866	79																				42.1161	1.01818e-09	42.5166	2.18834e-09	--	--	42.1161	1.10943e-09	41.7162	2.30614e-09	41.7162	2.47056e-09
			13.1998	408		30.1969	72																				42.2162	1.04926e-09	42.6167	2.23531e-09	--	--	42.2162	1.14613e-09	41.8163	2.39163e-09	41.8163	2.45478e-09
			13.2101	458		30.2072	73																				42.3163	1.08116e-09	42.7168	2.28083e-09	--	--	42.3163	1.18401e-09	41.9164	2.47949e-09	41.9164	2.43487e-09
			13.2204	439		30.2175	101																				42.4164	1.11392e-09	42.8169	2.32474e-09	--	--	42.4164	1.22313e-09	42.0165	2.56975e-09	42.0165	2.41089e-09
			13.2307	408		30.2278	69																				42.5165	1.14759e-09	42.917	2.3669e-09	--	--	42.5165	1.26357e-09	42.1166	2.66249e-09	42.1166	2.3829e-09
			13.241	428		30.2381	83																				42.6166	1.18223e-09	43.0171	2.40718e-09	--	--	42.6166	1.30541e-09	42.2167	2.75773e-09	42.2167	2.351e-09
			13.2513	423		30.2483	79																				42.7167	1.21788e-09	43.1172	2.44544e-09	--	--	42.7167	1.34873e-09	42.3168	2.85554e-09	42.3168	2.31529e-09
			13.2615	378		30.2586	81																				42.8168	1.25462e-09	43.2173	2.48156e-09	--	--	42.8168	1.39363e-09	42.4169	2.95598e-09	42.4169	2.27591e-09
			13.2718	403		30.2689	88																				42.9169	1.29252e-09	43.3174	2.51541e-09	--	--	42.9169	1.44021e-09	42.517	3.0591e-09	42.517	2.23303e-09
			13.2821	406		30.2792	89																				43.017	1.33165e-09	43.4175	2.54688e-09	--	--	43.017	1.4886e-09	42.6171	3.16499e-09	42.6171	2.18681e-09
			13.2924	446		30.2895	72																				43.1171	1.37211e-09	43.5176	2.57587e-09	--	--	43.1171	1.5389e-09	42.7172	3.27372e-09	42.7172	2.13745e-09
			13.3027	411		30.2998	86																				43.2172	1.41399e-09	43.6177	2.60228e-09	--	--	43.2172	1.59127e-09	42.8173	3.38536e-09	42.8173	2.08517e-09
			13.313	411		30.3101	79																				43.3173	1.45739e-09	43.7178	2.62602e-09	--	--	43.3173	1.64585e-09	42.9174	3.50002e-09	42.9174	2.03019e-09
			13.3233	449		30.3204	87																				43.4174	1.50243e-09	43.8179	2.64702e-09	--	--	43.4174	1.70282e-09	--	--	43.0175	1.97276e-09
			13.3336	426		30.3307	69																				43.5175	1.54924e-09	43.918	2.6652e-09	--	--	43.5175	1.76236e-09	--	--	43.1176	1.91312e-09
			13.3439	409		30.3409	92																				43.6176	1.59796e-09	44.0181	2.68051e-09	--	--	43.6176	1.82466e-09	--	--	43.2177	1.85155e-09
			13.3541	408		30.3512	74																				43.7177	1.64874e-09	44.1182	2.69291e-09	--	--	43.7177	1.88995e-09	--	--
			13.3644	374		30.3615	81																				43.8178	1.70176e-09	44.2183	2.70237e-09	--	--	43.8178	1.95848e-09	--	--
			13.3747	396		30.3718	83																				43.9179	1.7572e-09	44.3184	2.70887e-09	--	--	43.9179	2.03052e-09	--	--
			13.385	412		30.3821	84																				44.018	1.81527e-09	44.4185	2.71239e-09	--	--	44.018	2.10637e-09	--	--
			13.3953	421		30.3924	73																				44.1181	1.8762e-09	44.5186	2.71295e-09	--	--	44.1181	2.18635e-09	--	--
			13.4056	415		30.4027	108																				44.2182	1.94024e-09	44.6187	2.71056e-09	--	--	44.2182	2.27083e-09	--	--
			13.4159	410		30.413	89																				44.3183	2.00766e-09	44.7188	2.70525e-09	--	--	44.3183	2.36021e-09	--	--
			13.4262	392		30.4233	91																				44.4184	2.07879e-09	44.8189	2.69706e-09	--	--	44.4184	2.45494e-09	--	--
			13.4365	376		30.4336	104																				44.5185	2.15395e-09	44.919	2.68605e-09	--	--	44.5185	2.55552e-09	--	--
			13.4467	410		30.4438	88																				44.6186	2.23353e-09	--	--	--	--	44.6186	2.66249e-09
			13.457	392		30.4541	86																				44.7187	2.31795e-09	--	--			--	--
			13.4673	451		30.4644	90
			13.4776	409		30.4747	90
			13.4879	442		30.485	88
			13.4982	388		30.4953	98
			13.5085	395		30.5056	116
			13.5188	417		30.5159	84
			13.529	433		30.5262	97
			13.5393	427		30.5364	80
			13.5496	451		30.5467	97
			13.5599	438		30.557	123
			13.5702	427		30.5673	93
			13.5805	406		30.5776	103
			13.5908	391		30.5879	82
			13.6011	403		30.5982	117
			13.6114	407		30.6085	136
			13.6217	363		30.6187	152
			13.6319	399		30.629	136
			13.6422	422		30.6393	146
			13.6525	409		30.6496	138
			13.6628	425		30.6599	141
			13.6731	392		30.6702	144
			13.6834	354		30.6805	150
			13.6937	390		30.6908	131
			13.704	385		30.7011	135
			13.7142	384		30.7113	116
			13.7245	429		30.7216	116
			13.7348	384		30.7319	112
			13.7451	401		30.7422	104
			13.7554	400		30.7525	114
			13.7657	397		30.7628	88
			13.776	410		30.7731	99
			13.7863	384		30.7834	95
			13.7966	435		30.7937	104
			13.8069	421		30.804	87
			13.8171	389		30.8142	88
			13.8274	373		30.8245	80
			13.8377	359		30.8348	94
			13.848	408		30.8451	101
			13.8583	407		30.8554	97
			13.8686	380		30.8657	105
			13.8789	388		30.876	85
			13.8892	402		30.8863	98
			13.8994	392		30.8966	103
			13.9097	383		30.9068	82
			13.92	344		30.9171	90
			13.9303	344		30.9274	83
			13.9406	344		30.9377	109
			13.9509	373		30.948	76
			13.9612	388		30.9583	87
			13.9715	391		30.9686	76
			13.9818	338		30.9789	87
			13.9921	408		30.9891	89
			14.0023	381		30.9994	85
			14.0126	377		31.0097	102
			14.0229	381		31.02	72
			14.0332	369		31.0303	75
			14.0435	400		31.0406	84
			14.0538	354		31.0509	82
			14.0641	371		31.0612	82
			14.0744	413		31.0715	74
			14.0846	367		31.0817	89
			14.0949	378		31.092	68
			14.1052	375		31.1023	87
			14.1155	377		31.1126	84
			14.1258	393		31.1229	90
			14.1361	382		31.1332	90
			14.1464	371		31.1435	87
			14.1567	390		31.1538	80
			14.167	379		31.1641	70
			14.1773	379		31.1744	74
			14.1875	350		31.1846	87
			14.1978	378		31.1949	68
			14.2081	353		31.2052	69
			14.2184	402		31.2155	84
			14.2287	362		31.2258	80
			14.239	362		31.2361	90
			14.2493	351		31.2464	83
			14.2596	348		31.2567	84
			14.2698	350		31.267	96
			14.2801	375		31.2772	80
			14.2904	372		31.2875	84
			14.3007	358		31.2978	82
			14.311	343		31.3081	73
			14.3213	329		31.3184	85
			14.3316	324		31.3287	95
			14.3419	339		31.339	96
			14.3522	364		31.3493	83
			14.3625	359		31.3595	93
			14.3727	334		31.3698	90
			14.383	351		31.3801	83
			14.3933	341		31.3904	88
			14.4036	377		31.4007	79
			14.4139	341		31.411	79
			14.4242	348		31.4213	88
			14.4345	356		31.4316	83
			14.4448	372		31.4419	75
			14.455	348		31.4521	80
			14.4653	364		31.4624	77
			14.4756	368		31.4727	85
			14.4859	344		31.483	79
			14.4962	353		31.4933	62
			14.5065	352		31.5036	89
			14.5168	317		31.5139	90
			14.5271	375		31.5242	75
			14.5374	315		31.5344	83
			14.5476	323		31.5447	92
			14.5579	347		31.555	74
			14.5682	356		31.5653	90
			14.5785	353		31.5756	79
			14.5888	290		31.5859	70
			14.5991	343		31.5962	75
			14.6094	307		31.6065	79
			14.6197	348		31.6168	73
			14.63	331		31.6271	71
			14.6402	331		31.6373	75
			14.6505	355		31.6476	89
			14.6608	340		31.6579	76
			14.6711	385		31.6682	89
			14.6814	357		31.6785	77
			14.6917	342		31.6888	76
			14.702	352		31.6991	96
			14.7123	313		31.7094	94
			14.7226	339		31.7197	105
			14.7328	360		31.7299	87
			14.7431	339		31.7402	78
			14.7534	318		31.7505	79
			14.7637	330		31.7608	96
			14.774	321		31.7711	91
			14.7843	313		31.7814	79
			14.7946	330		31.7917	77
			14.8049	366		31.802	103
			14.8151	332		31.8122	87
			14.8254	328		31.8225	89
			14.8357	348		31.8328	88
			14.846	338		31.8431	96
			14.8563	328		31.8534	91
			14.8666	350		31.8637	69
			14.8769	347		31.874	93
			14.8872	324		31.8843	80
			14.8975	334		31.8946	92
			14.9078	336		31.9048	81
			14.918	306		31.9151	79
			14.9283	327		31.9254	64
			14.9386	308		31.9357	89
			14.9489	318		31.946	81
			14.9592	323		31.9563	79
			14.9695	306		31.9666	70
			14.9798	327		31.9769	81
			14.9901	308		31.9872	75
			15.0003	339		31.9975	85
			15.0106	313		32.0077	111
			15.0209	285		32.018	99
			15.0312	311		32.0283	94
			15.0415	306		32.0386	91
			15.0518	305		32.0489	90
			15.0621	313		32.0592	65
			15.0724	337		32.0695	79
			15.0827	332		32.0798	98
			15.093	345		32.09	76
			15.1032	344		32.1003	81
			15.1135	330		32.1106	70
			15.1238	324		32.1209	72
			15.1341	328		32.1312	64
			15.1444	307		32.1415	99
			15.1547	317		32.1518	82
			15.165	310		32.1621	84
			15.1753	297		32.1724	82
			15.1855	308		32.1827	75
			15.1958	291		32.1929	104
			15.2061	299		32.2032	66
			15.2164	330		32.2135	85
			15.2267	356		32.2238	86
			15.237	304		32.2341	90
			15.2473	332		32.2444	92
			15.2576	298		32.2547	100
			15.2679	330		32.265	97
			15.2782	365		32.2752	90
			15.2884	317		32.2855	103
			15.2987	323		32.2958	93
			15.309	321		32.3061	93
			15.3193	288		32.3164	103
			15.3296	309		32.3267	96
			15.3399	305		32.337	83
			15.3502	303		32.3473	89
			15.3605	314		32.3576	92
			15.3707	308		32.3678	73
			15.381	319		32.3781	116
			15.3913	277		32.3884	74
			15.4016	316		32.3987	87
			15.4119	324		32.409	94
			15.4222	327		32.4193	87
			15.4325	303		32.4296	73
			15.4428	309		32.4399	91
			15.4531	323		32.4502	95
			15.4634	307		32.4604	98
			15.4736	300		32.4707	94
			15.4839	354		32.481	98
			15.4942	296		32.4913	105
			15.5045	313		32.5016	94
			15.5148	318		32.5119	98
			15.5251	316		32.5222	124
			15.5354	295		32.5325	121
			15.5457	300		32.5428	97
			15.5559	289		32.553	121
			15.5662	278		32.5633	125
			15.5765	282		32.5736	167
			15.5868	292		32.5839	179
			15.5971	302		32.5942	198
			15.6074	278		32.6045	235
			15.6177	316		32.6148	262
			15.628	291		32.6251	236
			15.6383	304		32.6354	226
			15.6486	270		32.6456	258
			15.6588	309		32.6559	245
			15.6691	275		32.6662	245
			15.6794	301		32.6765	295
			15.6897	258		32.6868	327
			15.7	255		32.6971	322
			15.7103	271		32.7074	322
			15.7206	306		32.7177	310
			15.7309	260		32.7279	274
			15.7411	278		32.7382	246
			15.7514	283		32.7485	244
			15.7617	289		32.7588	235
			15.772	296		32.7691	246
			15.7823	310		32.7794	222
			15.7926	298		32.7897	240
			15.8029	280		32.8	224
			15.8132	286		32.8103	222
			15.8235	288		32.8206	238
			15.8338	262		32.8308	203
			15.844	275		32.8411	238
			15.8543	286		32.8514	207
			15.8646	303		32.8617	224
			15.8749	272		32.872	219
			15.8852	278		32.8823	227
			15.8955	319		32.8926	254
			15.9058	296		32.9029	279
			15.9161	289		32.9132	243
			15.9263	333		32.9234	249
			15.9366	287		32.9337	281
			15.9469	284		32.944	266
			15.9572	282		32.9543	245
			15.9675	285		32.9646	252
			15.9778	242		32.9749	285
			15.9881	284		32.9852	250
			15.9984	299		32.9955	261
			16.0086	267		33.0057	272
			16.0189	263		--	--
			16.0292	271		--	--
			16.0395	268		--	--
			16.0498	301		--	--
			16.0601	278		--	--
			16.0704	262		--	--
			16.0807	274		--	--
			16.091	283		--	--
			16.1013	281		--	--
			16.1115	259		--	--
			16.1218	289		--	--
			16.1321	290		--	--
			16.1424	289		--	--
			16.1527	318		--	--
			16.163	281		--	--
			16.1733	306		--	--
			16.1836	265		--	--
			16.1939	299		--	--
			16.2041	304		--	--
			16.2144	317		--	--
			16.2247	305		--	--
			16.235	314		--	--
			16.2453	307		--	--
			16.2556	278		--	--
			16.2659	303		--	--
			16.2762	283		--	--
			16.2864	300		--	--
			16.2967	279		--	--
			16.307	277		--	--
			16.3173	293		--	--
			16.3276	309		--	--
			16.3379	298		--	--
			16.3482	284		--	--
			16.3585	307		--	--
			16.3688	290		--	--
			16.379	289		--	--
			16.3893	256		--	--
			16.3996	338		--	--
			16.4099	320		--	--
			16.4202	315		--	--
			16.4305	271		--	--
			16.4408	348		--	--
			16.4511	332		--	--
			16.4614	347		--	--
			16.4717	316		--	--
			16.4819	333		--	--
			16.4922	334		--	--
			16.5025	343		--	--
			16.5128	356		--	--
			16.5231	380		--	--
			16.5334	338		--	--
			16.5437	357		--	--
			16.554	354		--	--
			16.5643	370		--	--
			16.5745	387		--	--
			16.5848	372		--	--
			16.5951	367		--	--
			16.6054	439		--	--
			16.6157	539		--	--
			16.626	683		--	--
			16.6363	896		--	--
			16.6466	1020		--	--
			16.6568	1282		--	--
			16.6671	1827		--	--
			16.6774	1841		--	--
			16.6877	1797		--	--
			16.698	1888		--	--
			16.7083	2187		--	--
			16.7186	2399		--	--
			16.7289	2528		--	--
			16.7392	2479		--	--
			16.7494	2589		--	--
			16.7597	2395		--	--
			16.77	2094		--	--
			16.7803	2048		--	--
			16.7906	2061		--	--
			16.8009	1747		--	--
			16.8112	1338		--	--
			16.8215	1171		--	--
			16.8318	1037		--	--
			16.8421	945		--	--
			16.8523	820		--	--
			16.8626	964		--	--
			16.8729	939		--	--
			16.8832	786		--	--
			16.8935	755		--	--
			16.9038	831		--	--
			16.9141	889		--	--
			16.9244	772		--	--
			16.9347	733		--	--
			16.9449	689		--	--
			16.9552	812		--	--
			16.9655	928		--	--
			16.9758	984		--	--
			16.9861	1052		--	--
			16.9964	912		--	--
			17.0067	869		--	--
			17.017	877		--	--
			17.0272	776		--	--
			17.0375	707		--	--
			17.0478	535		--	--
			17.0581	499		--	--
			17.0684	377		--	--
			17.0787	339		--	--
			17.089	330		--	--
			17.0993	322		--	--
			17.1096	290		--	--
			17.1198	300		--	--
			17.1301	313		--	--
			17.1404	266		--	--
			17.1507	276		--	--
			17.161	265		--	--
			17.1713	284		--	--
			17.1816	267		--	--
			17.1919	294		--	--
			17.2022	257		--	--
			17.2124	270		--	--
			17.2227	244		--	--
			17.233	272		--	--
			17.2433	243		--	--
			17.2536	244		--	--
			17.2639	254		--	--
			17.2742	235		--	--
			17.2845	277		--	--
			17.2948	274		--	--
			17.305	265		--	--
			17.3153	246		--	--
			17.3256	240		--	--
			17.3359	256		--	--
			17.3462	244		--	--
			17.3565	237		--	--
			17.3668	211		--	--
			17.3771	241		--	--
			17.3874	251		--	--
			17.3976	259		--	--
			17.4079	264		--	--
			17.4182	254		--	--
			17.4285	230		--	--
			17.4388	238		--	--
			17.4491	213		--	--
			17.4594	240		--	--
			17.4697	234		--	--
			17.4799	255		--	--
			17.4902	241		--	--
			17.5005	240		--	--
			17.5108	245		--	--
			17.5211	223		--	--
			17.5314	243		--	--
			17.5417	203		--	--
			17.552	234		--	--
			17.5623	231		--	--
			17.5725	216		--	--
			17.5828	221		--	--
			17.5931	244		--	--
			17.6034	221		--	--
			17.6137	241		--	--
			17.624	244		--	--
			17.6343	253		--	--
			17.6446	250		--	--
			17.6549	236		--	--
			17.6652	254		--	--
			17.6754	240		--	--
			17.6857	229		--	--
			17.696	225		--	--
			17.7063	222		--	--
			17.7166	216		--	--
			17.7269	202		--	--
			17.7372	225		--	--
			17.7475	222		--	--
			17.7578	214		--	--
			17.768	218		--	--
			17.7783	224		--	--
			17.7886	225		--	--
			17.7989	216		--	--
			17.8092	229		--	--
			17.8195	251		--	--
			17.8298	193		--	--
			17.8401	224		--	--
			17.8503	218		--	--
			17.8606	236		--	--
			17.8709	235		--	--
			17.8812	235		--	--
			17.8915	225		--	--
			17.9018	194		--	--
			17.9121	238		--	--
			17.9224	205		--	--
			17.9327	210		--	--
			17.9429	241		--	--
			17.9532	206		--	--
			17.9635	211		--	--
			17.9738	218		--	--
			17.9841	223		--	--
			17.9944	224		--	--
			18.0047	223		--	--
			18.015	206		--	--
			18.0253	222		--	--
			18.0356	228		--	--
			18.0458	204		--	--
			18.0561	220		--	--
			18.0664	220		--	--
			18.0767	217		--	--
			18.087	233		--	--
			18.0973	229		--	--
			18.1076	222		--	--
			18.1179	230		--	--
			18.1282	211		--	--
			18.1384	188		--	--
			18.1487	209		--	--
			18.159	200		--	--
			18.1693	236		--	--
			18.1796	219		--	--
			18.1899	204		--	--
			18.2002	225		--	--
			18.2105	197		--	--
			18.2207	234		--	--
			18.231	201		--	--
			18.2413	200		--	--
			18.2516	199		--	--
			18.2619	224		--	--
			18.2722	181		--	--
			18.2825	217		--	--
			18.2928	214		--	--
			18.3031	211		--	--
			18.3133	210		--	--
			18.3236	243		--	--
			18.3339	207		--	--
			18.3442	201		--	--
			18.3545	206		--	--
			18.3648	215		--	--
			18.3751	203		--	--
			18.3854	201		--	--
			18.3957	201		--	--
			18.406	189		--	--
			18.4162	182		--	--
			18.4265	211		--	--
			18.4368	185		--	--
			18.4471	207		--	--
			18.4574	195		--	--
			18.4677	204		--	--
			18.478	199		--	--
			18.4883	223		--	--
			18.4985	182		--	--
			18.5088	214		--	--
			18.5191	183		--	--
			18.5294	197		--	--
			18.5397	209		--	--
			18.55	203		--	--
			18.5603	187		--	--
			18.5706	202		--	--
			18.5809	203		--	--
			18.5911	183		--	--
			18.6014	167		--	--
			18.6117	174		--	--
			18.622	189		--	--
			18.6323	185		--	--
			18.6426	173		--	--
			18.6529	198		--	--
			18.6632	182		--	--
			18.6734	185		--	--
			18.6837	194		--	--
			18.694	192		--	--
			18.7043	198		--	--
			18.7146	175		--	--
			18.7249	191		--	--
			18.7352	199		--	--
			18.7455	165		--	--
			18.7558	194		--	--
			18.766	188		--	--
			18.7763	221		--	--
			18.7866	208		--	--
			18.7969	189		--	--
			18.8072	206		--	--
			18.8175	189		--	--
			18.8278	197		--	--
			18.8381	186		--	--
			18.8484	188		--	--
			18.8587	197		--	--
			18.8689	183		--	--
			18.8792	201		--	--
			18.8895	197		--	--
			18.8998	205		--	--
			18.9101	226		--	--
			18.9204	188		--	--
			18.9307	206		--	--
			18.941	179		--	--
			18.9513	176		--	--
			18.9615	176		--	--
			18.9718	182		--	--
			18.9821	170		--	--
			18.9924	180		--	--
			19.0027	174		--	--
			19.013	170		--	--
			19.0233	190		--	--
			19.0336	179		--	--
			19.0438	167		--	--
			19.0541	201		--	--
			19.0644	208		--	--
			19.0747	190		--	--
			19.085	172		--	--
			19.0953	172		--	--
			19.1056	174		--	--
			19.1159	181		--	--
			19.1262	194		--	--
			19.1364	184		--	--
			19.1467	178		--	--
			19.157	189		--	--
			19.1673	188		--	--
			19.1776	176		--	--
			19.1879	184		--	--
			19.1982	204		--	--
			19.2085	167		--	--
			19.2188	177		--	--
			19.2291	200		--	--
			19.2393	176		--	--
			19.2496	178		--	--
			19.2599	200		--	--
			19.2702	189		--	--
			19.2805	171		--	--
			19.2908	175		--	--
			19.3011	178		--	--
			19.3114	167		--	--
			19.3217	188		--	--
			19.3319	192		--	--
			19.3422	188		--	--
			19.3525	195		--	--
			19.3628	177		--	--
			19.3731	162		--	--
			19.3834	173		--	--
			19.3937	177		--	--
			19.404	165		--	--
			19.4142	162		--	--
			19.4245	178		--	--
			19.4348	154		--	--
			19.4451	189		--	--
			19.4554	172		--	--
			19.4657	184		--	--
			19.476	202		--	--
			19.4863	190		--	--
			19.4966	204		--	--
			19.5069	186		--	--
			19.5171	168		--	--
			19.5274	170		--	--
			19.5377	177		--	--
			19.548	164		--	--
			19.5583	170		--	--
			19.5686	172		--	--
			19.5789	155		--	--
			19.5892	174		--	--
			19.5995	150		--	--
			19.6097	141		--	--
			19.62	165		--	--
			19.6303	174		--	--
			19.6406	177		--	--
			19.6509	169		--	--
			19.6612	185		--	--
			19.6715	168		--	--
			19.6818	161		--	--
			19.692	166		--	--
			19.7023	165		--	--
			19.7126	156		--	--
			19.7229	162		--	--
			19.7332	169		--	--
			19.7435	184		--	--
			19.7538	148		--	--
			19.7641	196		--	--
			19.7744	159		--	--
			19.7846	154		--	--
			19.7949	148		--	--
			19.8052	162		--	--
			19.8155	159		--	--
			19.8258	160		--	--
			19.8361	165		--	--
			19.8464	186		--	--
			19.8567	173		--	--
			19.8669	162		--	--
			19.8772	170		--	--
			19.8875	191		--	--
			19.8978	191		--	--
			19.9081	172		--	--
			19.9184	169		--	--
			19.9287	170		--	--
			19.939	176		--	--
			19.9493	176		--	--
			19.9596	154		--	--
			19.9698	154		--	--
			19.9801	189		--	--
			19.9904	170		--	--
			20.0007	185		--	--
			20.011	162		--	--
			20.0213	154		--	--
			20.0316	158		--	--
			20.0419	162		--	--
			20.0522	158		--	--
			20.0624	158		--	--
			20.0727	191		--	--
			20.083	151		--	--
			20.0933	151		--	--
			20.1036	169		--	--
			20.1139	151		--	--
			20.1242	136		--	--
			20.1345	164		--	--
			20.1447	147		--	--
			20.155	159		--	--
			20.1653	152		--	--
			20.1756	144		--	--
			20.1859	161		--	--
			20.1962	163		--	--
			20.2065	158		--	--
			20.2168	166		--	--
			20.2271	176		--	--
			20.2373	158		--	--
			20.2476	155		--	--
			20.2579	156		--	--
			20.2682	178		--	--
			20.2785	142		--	--
			20.2888	166		--	--
			20.2991	141		--	--
			20.3094	150		--	--
			20.3197	151		--	--
			20.33	143		--	--
			20.3402	159		--	--
			20.3505	163		--	--
			20.3608	155		--	--
			20.3711	165		--	--
			20.3814	146		--	--
			20.3917	143		--	--
			20.402	187		--	--
			20.4123	171		--	--
			20.4226	161		--	--
			20.4328	137		--	--
			20.4431	179		--	--
			20.4534	144		--	--
			20.4637	170		--	--
			20.474	166		--	--
			20.4843	157		--	--
			20.4946	164		--	--
			20.5049	140		--	--
			20.5151	171		--	--
			20.5254	163		--	--
			20.5357	173		--	--
			20.546	145		--	--
			20.5563	168		--	--
			20.5666	160		--	--
			20.5769	151		--	--
			20.5872	163		--	--
			20.5975	141		--	--
			20.6077	153		--	--
			20.618	161		--	--
			20.6283	162		--	--
			20.6386	151		--	--
			20.6489	141		--	--
			20.6592	147		--	--
			20.6695	140		--	--
			20.6798	165		--	--
			20.6901	145		--	--
			20.7004	161		--	--
			20.7106	177		--	--
			20.7209	124		--	--
			20.7312	156		--	--
			20.7415	141		--	--
			20.7518	167		--	--
			20.7621	143		--	--
			20.7724	154		--	--
			20.7827	173		--	--
			20.793	142		--	--
			20.8032	160		--	--
			20.8135	161		--	--
			20.8238	172		--	--
			20.8341	158		--	--
			20.8444	113		--	--
			20.8547	123		--	--
			20.865	142		--	--
			20.8753	143		--	--
			20.8855	153		--	--
			20.8958	165		--	--
			20.9061	136		--	--
			20.9164	165		--	--
			20.9267	138		--	--
			20.937	138		--	--
			20.9473	168		--	--
			20.9576	142		--	--
			20.9679	150		--	--
			20.9781	132		--	--
			20.9884	147		--	--
			20.9987	149		--	--
			21.009	154		--	--
			21.0193	125		--	--
			21.0296	138		--	--
			21.0399	162		--	--
			21.0502	150		--	--
			21.0605	137		--	--
			21.0707	153		--	--
			21.081	152		--	--
			21.0913	158		--	--
			21.1016	144		--	--
			21.1119	137		--	--
			21.1222	145		--	--
			21.1325	142		--	--
			21.1428	163		--	--
			21.1531	140		--	--
			21.1633	158		--	--
			21.1736	131		--	--
			21.1839	131		--	--
			21.1942	154		--	--
			21.2045	162		--	--
			21.2148	137		--	--
			21.2251	148		--	--
			21.2354	149		--	--
			21.2457	134		--	--
			21.2559	133		--	--
			21.2662	158		--	--
			21.2765	138		--	--
			21.2868	133		--	--
			21.2971	127		--	--
			21.3074	141		--	--
			21.3177	145		--	--
			21.328	138		--	--
			21.3382	153		--	--
			21.3485	143		--	--
			21.3588	148		--	--
			21.3691	142		--	--
			21.3794	120		--	--
			21.3897	128		--	--
			21.4	145		--	--
			21.4103	144		--	--
			21.4206	149		--	--
			21.4308	137		--	--
			21.4411	146		--	--
			21.4514	130		--	--
			21.4617	157		--	--
			21.472	154		--	--
			21.4823	117		--	--
			21.4926	146		--	--
			21.5029	114		--	--
			21.5132	158		--	--
			21.5235	144		--	--
			21.5337	127		--	--
			21.544	120		--	--
			21.5543	135		--	--
			21.5646	137		--	--
			21.5749	145		--	--
			21.5852	145		--	--
			21.5955	134		--	--
			21.6058	125		--	--
			21.6161	158		--	--
			21.6263	174		--	--
			21.6366	132		--	--
			21.6469	124		--	--
			21.6572	165		--	--
			21.6675	159		--	--
			21.6778	145		--	--
			21.6881	156		--	--
			21.6984	156		--	--
			21.7086	171		--	--
			21.7189	168		--	--
			21.7292	146		--	--
			21.7395	162		--	--
			21.7498	147		--	--
			21.7601	171		--	--
			21.7704	158		--	--
			21.7807	159		--	--
			21.791	158		--	--
			21.8012	153		--	--
			21.8115	139		--	--
			21.8218	147		--	--
			21.8321	153		--	--
			21.8424	156		--	--
			21.8527	165		--	--
			21.863	148		--	--
			21.8733	156		--	--
			21.8836	129		--	--
			21.8939	141		--	--
			21.9041	135		--	--
			21.9144	134		--	--
			21.9247	139		--	--
			21.935	121		--	--
			21.9453	151		--	--
			21.9556	135		--	--
			21.9659	127		--	--
			21.9762	130		--	--
			21.9865	125		--	--
			21.9967	139		--	--
			22.007	134		--	--
			22.0173	166		--	--
			22.0276	134		--	--
			22.0379	131		--	--
			22.0482	131		--	--
			22.0585	160		--	--
			22.0688	138		--	--
			22.079	150		--	--
			22.0893	120		--	--
			22.0996	135		--	--
			22.1099	151		--	--
			22.1202	161		--	--
			22.1305	134		--	--
			22.1408	151		--	--
			22.1511	141		--	--
			22.1614	146		--	--
			22.1716	123		--	--
			22.1819	123		--	--
			22.1922	121		--	--
			22.2025	115		--	--
			22.2128	129		--	--
			22.2231	118		--	--
			22.2334	112		--	--
			22.2437	129		--	--
			22.254	139		--	--
			22.2643	156		--	--
			22.2745	134		--	--
			22.2848	125		--	--
			22.2951	136		--	--
			22.3054	142		--	--
			22.3157	156		--	--
			22.326	132		--	--
			22.3363	152		--	--
			22.3466	156		--	--
			22.3569	156		--	--
			22.3671	160		--	--
			22.3774	167		--	--
			22.3877	144		--	--
			22.398	151		--	--
			22.4083	146		--	--
			22.4186	143		--	--
			22.4289	166		--	--
			22.4392	163		--	--
			22.4494	143		--	--
			22.4597	150		--	--
			22.47	149		--	--
			22.4803	175		--	--
			22.4906	174		--	--
			22.5009	204		--	--
			22.5112	219		--	--
			22.5215	255		--	--
			22.5317	275		--	--
			22.542	306		--	--
			22.5523	345		--	--
			22.5626	358		--	--
			22.5729	391		--	--
			22.5832	383		--	--
			22.5935	349		--	--
			22.6038	401		--	--
			22.6141	393		--	--
			22.6243	367		--	--
			22.6346	348		--	--
			22.6449	349		--	--
			22.6552	310		--	--
			22.6655	313		--	--
			22.6758	332		--	--
			22.6861	301		--	--
			22.6964	297		--	--
			22.7067	265		--	--
			22.717	278		--	--
			22.7272	264		--	--
			22.7375	257		--	--
			22.7478	198		--	--
			22.7581	202		--	--
			22.7684	205		--	--
			22.7787	205		--	--
			22.789	155		--	--
			22.7993	161		--	--
			22.8096	150		--	--
			22.8198	141		--	--
			22.8301	170		--	--
			22.8404	147		--	--
			22.8507	154		--	--
			22.861	143		--	--
			22.8713	119		--	--
			22.8816	132		--	--
			22.8919	133		--	--
			22.9021	130		--	--
			22.9124	125		--	--
			22.9227	111		--	--
			22.933	156		--	--
			22.9433	132		--	--
			22.9536	147		--	--
			22.9639	113		--	--
			22.9742	117		--	--
			22.9845	128		--	--
			22.9947	109		--	--
			23.005	120		--	--
			23.0153	140		--	--
			23.0256	126		--	--
			23.0359	135		--	--
			23.0462	121		--	--
			23.0565	124		--	--
			23.0668	112		--	--
			23.0771	125		--	--
			23.0874	134		--	--
			23.0976	135		--	--
			23.1079	134		--	--
			23.1182	133		--	--
			23.1285	131		--	--
			23.1388	112		--	--
			23.1491	129		--	--
			23.1594	120		--	--
			23.1697	112		--	--
			23.18	110		--	--
			23.1902	111		--	--
			23.2005	110		--	--
			23.2108	106		--	--
			23.2211	123		--	--
			23.2314	136		--	--
			23.2417	120		--	--
			23.252	124		--	--
			23.2623	135		--	--
			23.2725	121		--	--
			23.2828	118		--	--
			23.2931	122		--	--
			23.3034	120		--	--
			23.3137	109		--	--
			23.324	123		--	--
			23.3343	96		--	--
			23.3446	119		--	--
			23.3549	110		--	--
			23.3651	118		--	--
			23.3754	124		--	--
			23.3857	126		--	--
			23.396	110		--	--
			23.4063	145		--	--
			23.4166	118		--	--
			23.4269	136		--	--
			23.4372	143		--	--
			23.4475	110		--	--
			23.4578	107		--	--
			23.468	123		--	--
			23.4783	124		--	--
			23.4886	104		--	--
			23.4989	104		--	--
			23.5092	96		--	--
			23.5195	113		--	--
			23.5298	114		--	--
			23.5401	105		--	--
			23.5504	108		--	--
			23.5606	111		--	--
			23.5709	114		--	--
			23.5812	131		--	--
			23.5915	112		--	--
			23.6018	117		--	--
			23.6121	123		--	--
			23.6224	108		--	--
			23.6327	100		--	--
			23.6429	123		--	--
			23.6532	122		--	--
			23.6635	116		--	--
			23.6738	98		--	--
			23.6841	124		--	--
			23.6944	122		--	--
			23.7047	130		--	--
			23.715	114		--	--
			23.7253	101		--	--
			23.7355	102		--	--
			23.7458	130		--	--
			23.7561	106		--	--
			23.7664	120		--	--
			23.7767	112		--	--
			23.787	107		--	--
			23.7973	114		--	--
			23.8076	113		--	--
			23.8178	120		--	--
			23.8281	112		--	--
			23.8384	111		--	--
			23.8487	111		--	--
			23.859	121		--	--
			23.8693	104		--	--
			23.8796	125		--	--
			23.8899	123		--	--
			23.9002	119		--	--
			23.9105	118		--	--
			23.9207	118		--	--
			23.931	122		--	--
			23.9413	110		--	--
			23.9516	111		--	--
			23.9619	114		--	--
			23.9722	138		--	--
			23.9825	120		--	--
			23.9928	106		--	--
			24.0031	132		--	--
			24.0133	120		--	--
			24.0236	126		--	--
			24.0339	113		--	--
			24.0442	125		--	--
			24.0545	113		--	--
			24.0648	117		--	--
			24.0751	103		--	--
			24.0854	133		--	--
			24.0956	136		--	--
			24.1059	111		--	--
			24.1162	117		--	--
			24.1265	113		--	--
			24.1368	103		--	--
			24.1471	118		--	--
			24.1574	104		--	--
			24.1677	121		--	--
			24.178	112		--	--
			24.1883	99		--	--
			24.1985	104		--	--
			24.2088	110		--	--
			24.2191	93		--	--
			24.2294	102		--	--
			24.2397	97		--	--
			24.25	109		--	--
			24.2603	115		--	--
			24.2706	94		--	--
			24.2809	113		--	--
			24.2911	112		--	--
			24.3014	125		--	--
			24.3117	106		--	--
			24.322	98		--	--
			24.3323	115		--	--
			24.3426	98		--	--
			24.3529	105		--	--
			24.3632	116		--	--
			24.3734	109		--	--
			24.3837	105		--	--
			24.394	103		--	--
			24.4043	109		--	--
			24.4146	104		--	--
			24.4249	129		--	--
			24.4352	113		--	--
			24.4455	112		--	--
			24.4558	105		--	--
			24.466	114		--	--
			24.4763	106		--	--
			24.4866	112		--	--
			24.4969	123		--	--
			24.5072	107		--	--
			24.5175	110		--	--
			24.5278	111		--	--
			24.5381	102		--	--
			24.5484	97		--	--
			24.5587	110		--	--
			24.5689	113		--	--
			24.5792	122		--	--
			24.5895	122		--	--
			24.5998	117		--	--
			24.6101	114		--	--
			24.6204	111		--	--
			24.6307	94		--	--
			24.641	106		--	--
			24.6513	106		--	--
			24.6615	110		--	--
			24.6718	95		--	--
			24.6821	111		--	--
			24.6924	89		--	--
			24.7027	111		--	--
			24.713	100		--	--
			24.7233	100		--	--
			24.7336	103		--	--
			24.7438	94		--	--
			24.7541	108		--	--
			24.7644	91		--	--
			24.7747	85		--	--
			24.785	97		--	--
			24.7953	112		--	--
			24.8056	101		--	--
			24.8159	101		--	--
			24.8262	110		--	--
			24.8364	105		--	--
			24.8467	110		--	--
			24.857	105		--	--
			24.8673	113		--	--
			24.8776	110		--	--
			24.8879	105		--	--
			24.8982	94		--	--
			24.9085	126		--	--
			24.9188	95		--	--
			24.929	111		--	--
			24.9393	110		--	--
			24.9496	101		--	--
			24.9599	107		--	--
			24.9702	106		--	--
			24.9805	107		--	--
			24.9908	106		--	--
			25.0011	106		--	--
			25.0114	109		--	--
			25.0216	101		--	--
			25.0319	118		--	--
			25.0422	107		--	--
			25.0525	108		--	--
			25.0628	113		--	--
			25.0731	114		--	--
			25.0834	118		--	--
			25.0937	100		--	--
			25.104	98		--	--
			25.1142	89		--	--
			25.1245	92		--	--
			25.1348	95		--	--
			25.1451	108		--	--
			25.1554	107		--	--
			25.1657	118		--	--
			25.176	95		--	--
			25.1863	100		--	--
			25.1965	89		--	--
			25.2068	93		--	--
			25.2171	101		--	--
			25.2274	115		--	--
			25.2377	100		--	--
			25.248	93		--	--
			25.2583	97		--	--
			25.2686	111		--	--
			25.2789	94		--	--
			25.2891	107		--	--
			25.2994	106		--	--
			25.3097	100		--	--
			25.32	97		--	--
			25.3303	108		--	--
			25.3406	113		--	--
			25.3509	102		--	--
			25.3612	107		--	--
			25.3715	122		--	--
			25.3818	103		--	--
			25.392	116		--	--
			25.4023	103		--	--
			25.4126	111		--	--
			25.4229	99		--	--
			25.4332	104		--	--
			25.4435	99		--	--
			25.4538	113		--	--
			25.4641	106		--	--
			25.4744	101		--	--
			25.4846	85		--	--
			25.4949	90		--	--
			25.5052	96		--	--
			25.5155	86		--	--
			25.5258	112		--	--
			25.5361	108		--	--
			25.5464	93		--	--
			25.5567	99		--	--
			25.5669	108		--	--
			25.5772	100		--	--
			25.5875	92		--	--
			25.5978	92		--	--
			25.6081	98		--	--
			25.6184	101		--	--
			25.6287	121		--	--
			25.639	97		--	--
			25.6493	117		--	--
			25.6595	91		--	--
			25.6698	88		--	--
			25.6801	85		--	--
			25.6904	94		--	--
			25.7007	97		--	--
			25.711	123		--	--
			25.7213	97		--	--
			25.7316	92		--	--
			25.7419	105		--	--
			25.7522	88		--	--
			25.7624	106		--	--
			25.7727	103		--	--
			25.783	114		--	--
			25.7933	97		--	--
			25.8036	102		--	--
			25.8139	99		--	--
			25.8242	91		--	--
			25.8345	124		--	--
			25.8448	87		--	--
			25.855	93		--	--
			25.8653	100		--	--
			25.8756	109		--	--
			25.8859	94		--	--
			25.8962	101		--	--
			25.9065	100		--	--
			25.9168	96		--	--
			25.9271	95		--	--
			25.9373	114		--	--
			25.9476	102		--	--
			25.9579	94		--	--
			25.9682	95		--	--
			25.9785	112		--	--
			25.9888	110		--	--
			25.9991	115		--	--
			26.0094	110		--	--
			26.0197	99		--	--
			26.0299	94		--	--
			26.0402	100		--	--
			26.0505	94		--	--
			26.0608	106		--	--
			26.0711	103		--	--
			26.0814	96		--	--
			26.0917	89		--	--
			26.102	106		--	--
			26.1123	95		--	--
			26.1225	119		--	--
			26.1328	100		--	--
			26.1431	102		--	--
			26.1534	111		--	--
			26.1637	103		--	--
			26.174	119		--	--
			26.1843	119		--	--
			26.1946	121		--	--
			26.2049	128		--	--
			26.2151	150		--	--
			26.2254	145		--	--
			26.2357	158		--	--
			26.246	181		--	--
			26.2563	165		--	--
			26.2666	190		--	--
			26.2769	169		--	--
			26.2872	157		--	--
			26.2975	174		--	--
			26.3077	205		--	--
			26.318	206		--	--
			26.3283	275		--	--
			26.3386	293		--	--
			26.3489	287		--	--
			26.3592	256		--	--
			26.3695	212		--	--
			26.3798	213		--	--
			26.39	222		--	--
			26.4003	188		--	--
			26.4106	213		--	--
			26.4209	178		--	--
			26.4312	174		--	--
			26.4415	178		--	--
			26.4518	141		--	--
			26.4621	142		--	--
			26.4724	116		--	--
			26.4826	115		--	--
			26.4929	94		--	--
			26.5032	122		--	--
			26.5135	116		--	--
			26.5238	107		--	--
			26.5341	126		--	--
			26.5444	117		--	--
			26.5547	91		--	--
			26.565	111		--	--
			26.5753	124		--	--
			26.5855	142		--	--
			26.5958	124		--	--
			26.6061	127		--	--
			26.6164	120		--	--
			26.6267	141		--	--
			26.637	133		--	--
			26.6473	141		--	--
			26.6576	133		--	--
			26.6679	113		--	--
			26.6781	117		--	--
			26.6884	122		--	--
			26.6987	113		--	--
			26.709	114		--	--
			26.7193	96		--	--
			26.7296	107		--	--
			26.7399	99		--	--
			26.7502	106		--	--
			26.7604	115		--	--
			26.7707	108		--	--
			26.781	105		--	--
			26.7913	91		--	--
			26.8016	85		--	--
			26.8119	116		--	--
			26.8222	100		--	--
			26.8325	100		--	--
			26.8428	111		--	--
			26.853	115		--	--
			26.8633	92		--	--
			26.8736	100		--	--
			26.8839	108		--	--
			26.8942	103		--	--
			26.9045	93		--	--
			26.9148	106		--	--
			26.9251	104		--	--
			26.9354	101		--	--
			26.9457	96		--	--
			26.9559	110		--	--
			26.9662	113		--	--
			26.9765	108		--	--
			26.9868	91		--	--
			26.9971	87		--	--
			27.0074	112		--	--
			27.0177	80		--	--
			27.028	109		--	--
			27.0383	96		--	--
			27.0485	107		--	--
			27.0588	119		--	--
			27.0691	89		--	--
			27.0794	102		--	--
			27.0897	95		--	--
			27.1	96		--	--
			27.1103	95		--	--
			27.1206	96		--	--
			27.1308	114		--	--
			27.1411	92		--	--
			27.1514	96		--	--
			27.1617	84		--	--
			27.172	103		--	--
			27.1823	95		--	--
			27.1926	79		--	--
			27.2029	98		--	--
			27.2132	89		--	--
			27.2234	97		--	--
			27.2337	101		--	--
			27.244	92		--	--
			27.2543	83		--	--
			27.2646	87		--	--
			27.2749	101		--	--
			27.2852	100		--	--
			27.2955	106		--	--
			27.3058	97		--	--
			27.3161	107		--	--
			27.3263	115		--	--
			27.3366	97		--	--
			27.3469	105		--	--
			27.3572	99		--	--
			27.3675	108		--	--
			27.3778	106		--	--
			27.3881	92		--	--
			27.3984	98		--	--
			27.4086	88		--	--
			27.4189	99		--	--
			27.4292	89		--	--
			27.4395	82		--	--
			27.4498	110		--	--
			27.4601	83		--	--
			27.4704	107		--	--
			27.4807	103		--	--
			27.491	96		--	--
			27.5012	92		--	--
			27.5115	92		--	--
			27.5218	95		--	--
			27.5321	93		--	--
			27.5424	106		--	--
			27.5527	102		--	--
			27.563	99		--	--
			27.5733	80		--	--
			27.5835	82		--	--
			27.5938	105		--	--
			27.6041	83		--	--
			27.6144	112		--	--
			27.6247	122		--	--
			27.635	110		--	--
			27.6453	105		--	--
			27.6556	116		--	--
			27.6659	110		--	--
			27.6761	98		--	--
			27.6864	90		--	--
			27.6967	107		--	--
			27.707	109		--	--
			27.7173	113		--	--
			27.7276	103		--	--
			27.7379	102		--	--
			27.7482	112		--	--
			27.7585	117		--	--
			27.7688	92		--	--
			27.779	96		--	--
			27.7893	99		--	--
			27.7996	103		--	--
			27.8099	108		--	--
			27.8202	91		--	--
			27.8305	95		--	--
			27.8408	94		--	--
			27.8511	105		--	--
			27.8614	113		--	--
			27.8716	103		--	--
			27.8819	109		--	--
			27.8922	113		--	--
			27.9025	92		--	--
			27.9128	124		--	--
			27.9231	104		--	--
			27.9334	120		--	--
			27.9437	118		--	--
			27.9539	106		--	--
			27.9642	104		--	--
			27.9745	113		--	--
			27.9848	115		--	--
			27.9951	122		--	--
			28.0054	117		--	--
			28.0157	110		--	--
			28.026	117		--	--
			28.0363	138		--	--
			28.0465	135		--	--
			28.0568	142		--	--
			28.0671	174		--	--
			28.0774	185		--	--
			28.0877	213		--	--
			28.098	199		--	--
			28.1083	229		--	--
			28.1186	258		--	--
			28.1289	253		--	--
			28.1392	278		--	--
			28.1494	308		--	--
			28.1597	304		--	--
			28.17	342		--	--
			28.1803	333		--	--
			28.1906	317		--	--
			28.2009	335		--	--
			28.2112	324		--	--
			28.2215	305		--	--
			28.2318	283		--	--
			28.242	267		--	--
			28.2523	236		--	--
			28.2626	256		--	--
			28.2729	237		--	--
			28.2832	204		--	--
			28.2935	212		--	--
			28.3038	166		--	--
			28.3141	173		--	--
			28.3243	169		--	--
			28.3346	176		--	--
			28.3449	139		--	--
			28.3552	122		--	--
			28.3655	143		--	--
			28.3758	111		--	--
			28.3861	116		--	--
			28.3964	126		--	--
			28.4067	98		--	--
			28.4169	115		--	--
			28.4272	108		--	--
			28.4375	104		--	--
			28.4478	108		--	--
			28.4581	104		--	--
			28.4684	121		--	--
			28.4787	87		--	--
			28.489	106		--	--
			28.4993	85		--	--
			28.5096	109		--	--
			28.5198	101		--	--
			28.5301	104		--	--
			28.5404	121		--	--
			28.5507	96		--	--
			28.561	95		--	--
			28.5713	92		--	--
			28.5816	114		--	--
			28.5919	116		--	--
			28.6022	101		--	--
			28.6124	119		--	--
			28.6227	99		--	--
			28.633	112		--	--
			28.6433	101		--	--
			28.6536	113		--	--
			28.6639	104		--	--
			28.6742	109		--	--
			28.6845	113		--	--
			28.6947	99		--	--
			28.705	90		--	--
			28.7153	140		--	--
			28.7256	127		--	--
			28.7359	115		--	--
			28.7462	142		--	--
			28.7565	154		--	--
			28.7668	162		--	--
			28.7771	167		--	--
			28.7873	156		--	--
			28.7976	165		--	--
			28.8079	167		--	--
			28.8182	222		--	--
			28.8285	216		--	--
			28.8388	186		--	--
			28.8491	187		--	--
			28.8594	183		--	--
			28.8697	199		--	--
			28.8799	175		--	--
			28.8902	185		--	--
			28.9005	195		--	--
			28.9108	171		--	--
			28.9211	178		--	--
			28.9314	148		--	--
			28.9417	155		--	--
			28.952	164		--	--
			28.9623	132		--	--
			28.9725	150		--	--
			28.9828	132		--	--
			28.9931	130		--	--
			29.0034	149		--	--
			29.0137	125		--	--
			29.024	123		--	--
			29.0343	133		--	--
			29.0446	119		--	--
			29.0548	143		--	--
			29.0651	134		--	--
			29.0754	103		--	--
			29.0857	145		--	--
			29.096	121		--	--
			29.1063	123		--	--
			29.1166	122		--	--
			29.1269	132		--	--
			29.1372	128		--	--
			29.1474	102		--	--
			29.1577	129		--	--
			29.168	139		--	--
			29.1783	128		--	--
			29.1886	100		--	--
			29.1989	135		--	--
			29.2092	137		--	--
			29.2195	135		--	--
			29.2298	127		--	--
			29.2401	128		--	--
			29.2503	151		--	--
			29.2606	149		--	--
			29.2709	147		--	--
			29.2812	167		--	--
			29.2915	182		--	--
			29.3018	198		--	--
			29.3121	215		--	--
			29.3224	276		--	--
			29.3327	340		--	--
			29.3429	407		--	--
			29.3532	490		--	--
			29.3635	528		--	--
			29.3738	604		--	--
			29.3841	610		--	--
			29.3944	661		--	--
			29.4047	676		--	--
			29.415	678		--	--
			29.4252	704		--	--
			29.4355	694		--	--
			29.4458	666		--	--
			29.4561	712		--	--
			29.4664	747		--	--
			29.4767	711		--	--
			29.487	690		--	--
			29.4973	588		--	--
			29.5076	597		--	--
			29.5178	536		--	--
			29.5281	503		--	--
			29.5384	469		--	--
			29.5487	399		--	--
			29.559	379		--	--
			29.5693	311		--	--
			29.5796	279		--	--
			29.5899	265		--	--
			29.6002	249		--	--
			29.6105	228		--	--
			29.6207	199		--	--
			29.631	169		--	--
			29.6413	150		--	--
			29.6516	148		--	--
			29.6619	117		--	--
			29.6722	117		--	--
			29.6825	123		--	--
			29.6928	105		--	--
			29.7031	115		--	--
			29.7133	111		--	--
			29.7236	123		--	--
			29.7339	96		--	--
			29.7442	115		--	--
			29.7545	105		--	--
			29.7648	128		--	--
			29.7751	90		--	--
			29.7854	93		--	--
			29.7956	96		--	--
			29.8059	93		--	--
			29.8162	97		--	--
			29.8265	105		--	--
			29.8368	91		--	--
			29.8471	91		--	--
			29.8574	95		--	--
			29.8677	71		--	--
			29.878	87		--	--
			29.8882	76		--	--
			29.8985	78		--	--
			29.9088	85		--	--
			29.9191	88		--	--
			29.9294	96		--	--
			29.9397	79		--	--
			29.95	84		--	--
			29.9603	88		--	--
			29.9706	72		--	--
			29.9809	82		--	--
			29.9911	82		--	--
			30.0014	77		--	--
			30.0117	88		--	--
			30.022	97		--	--
			30.0323	104		--	--
			30.0426	89		--	--
			30.0529	88		--	--
			30.0632	76		--	--
			30.0734	82		--	--
			30.0837	85		--	--
			30.094	93		--	--
			30.1043	79		--	--
			30.1146	81		--	--
			30.1249	83		--	--
			30.1352	87		--	--
			30.1455	78		--	--
			30.1558	80		--	--
			30.166	90		--	--
			30.1763	86		--	--
			30.1866	79		--	--
			30.1969	72		--	--
			30.2072	73		--	--
			30.2175	101		--	--
			30.2278	69		--	--
			30.2381	83		--	--
			30.2483	79		--	--
			30.2586	81		--	--
			30.2689	88		--	--
			30.2792	89		--	--
			30.2895	72		--	--
			30.2998	86		--	--
			30.3101	79		--	--
			30.3204	87		--	--
			30.3307	69		--	--
			30.3409	92		--	--
			30.3512	74		--	--
			30.3615	81		--	--
			30.3718	83		--	--
			30.3821	84		--	--
			30.3924	73		--	--
			30.4027	108		--	--
			30.413	89		--	--
			30.4233	91		--	--
			30.4336	104		--	--
			30.4438	88		--	--
			30.4541	86		--	--
			30.4644	90		--	--
			30.4747	90		--	--
			30.485	88		--	--
			30.4953	98		--	--
			30.5056	116		--	--
			30.5159	84		--	--
			30.5262	97		--	--
[truncated: 4,809 more rows]
